# Supplementary material for: Genome Assembly and Genetic Traits of the Pleuromutilin-Producer Clitopilus passeckerianus DSM1602
Source: J Fungi (Basel). 2022 Aug 16;8(8):862. doi: 10.3390/jof8080862 (PMC9410065; doi:10.3390/jof8080862)
Supplement: Supplementary file 1 [file jof-08-00862-s001.zip]

Archive with 5 entries (5 files):
- 220705 CPassGenomeSupplFigs.pdf
- 220705 CPassGenomeSupplTabs.xlsx
- yeast-pleBGC-A.gb
- yeast-pleBGC-B.gb
- yeast-pleBGC-C.gb
