# Supplementary material for: Genome Assembly and Genetic Traits of the Pleuromutilin-Producer Clitopilus passeckerianus DSM1602
Source: J Fungi (Basel). 2022 Aug 16;8(8):862. doi: 10.3390/jof8080862 (PMC9410065; doi:10.3390/jof8080862)
Supplement: Supplementary file 1 [file jof-08-00862-s001.zip › 220705 CPassGenomeSupplTabs.xlsx]

## Sheet: TableS1
Table S1 | Primers used to amplify ple transcripts
	pleBGC-1	pleBGC-2
ple1	P522 + P523	P522 + P524
ple2	P525 + P526	P527 + P528
ple3	P531 + P530	P529 + P530
ple4	P532 + P533	P532 + P533
ple5	P534 + P535	P536 + P537
ple6	P540 + P539	P541 + P539
ple7	P542 + P543 P672 + P543	P545 + P544

## Sheet: TableS2
Table S2 | Primers used to amplify ple transcripts
Primer name	Primer sequence
P522	ATGGCTCCGTCAACGGAAC
P523	CTAGACACCAAGAGTTGGCTTGG
P524	CTAGCCACTAGCAGGCTTCG
P525	ATGAAGCCCTTCTCGCCG
P526	CTACTGTACTACACGAGGAGGATTCC
P527	ATGAAGCCCTTCTCACCAGAACTTC
P528	CTACTGTGCTACACGAGGG
P529	ATGGGTCTATCCGAAGATCTTCATGC
P530	TCAATGGTGGATTCCATTGCTCC
P531	ATGGGTCTATCTGAAGATCTTCATGCAC
P532	ATGAGAATACCTAACGTCTTTCTCTCTTAC
P533	CTACTCTGCGATGTACAACTTTTCCAAG
P534	ATGCTGTCCGTCGACCTCC
P535	CTACAACGCAGCGAACGC
P536	ATGCTGTCCGTTGACCTCCC
P537	CTATAACGCAGCGAACGCTTCC
P539	CTAATAGTCTGCAACATCGTGGATCAC
P540	ATGAATCTTTCTGCTCTGAAGGCTG
P541	ATGAGTCTTTCCGAAGTCAAGGC
P542	ATGGAAGGCAAGGTCGTGC
P543	CTAAATGACACTCCACCCGTTATCG
P544	CTAGATGACACTCCACCCGTTATCAAC
P545	ATGGAAGGCAAGGTAATGCTCC
P672	ATGGAAGGCAAGATCGCAATC

## Sheet: TableS3
Table S3 | Fusion PCR
			98°C	03:00:00
	µl		98°C	01:00:00
5x Q5 reaction buffer	10		66°C	03:00:00	x4
10 mM dNTPs	1		72°C	03:00:00
Primer F (10 µM)*	2.5
Primer R (10 µM)*	2.5		*add primer here
Template: PCR A + PCR	1+1
Q5 polymerase	0.5		98°C	03:00:00
H2O	31.5		98°C	00:20:00
Sum	50		52-72°C	00:30:00	x35
			72°C	00:30:00
			72°C	05:00:00
			7°C	oo

## Sheet: TableS4
Table S4 | ANI1-2)
	C. passeckerianus	C. hobsonii	M. perniciosa	L. edodes	F. hepatica	Co. Cinerea	P. ostreatus	A. bisporus	H. sublateritium	S. commune	G. marginata	L. bicolor
C. passeckerianus	78.1	100	65	65	65	65	65	65	65	65	65	65
C. hobsonii	100	78.1	65	65	65	65	65	65	65	65	65	65
M. perniciosa	65	65	100	65	65	65	65	65	65	65	65	65
L. edodes	65	65	65	100	65	65	65	65	65	65	65	65
F. hepatica	65	65	65	65	100	65	65	65	65	65	65	65
Co. Cinerea	65	65	65	65	65	100	65	65	65	65	65	65
P. ostreatus	65	65	65	65	65	65	100	65	65	65	65	65
A. bisporus	65	65	65	65	65	65	65	100	65	65	65	65
H. sublateritium	65	65	65	65	65	65	65	65	100	65	65	65
S. commune	65	65	65	65	65	65	65	65	65	100	65	65
G. marginata	65	65	65	65	65	65	65	65	65	65	100	65
L. bicolor	65	65	65	65	65	65	65	65	65	65	65	100
1)Genomes of the following strains were used: Clitopilus passeckerianus DSM1602; Clitopilus hobsonii QYL-10; Moniliophthora perniciosa FA553; Lentinula edodes strain LeBin 0899 ss11; Fistulina hepatica ATCC 64428; Coprinopsis cinerea okayama7130; Pleurotus ostreatus strain PC9; Agaricus bisporus var bisporus H97; Hypholoma sublateritium FD 334 SS 4; Schizophyllum commune H4-8; Galerina marginata …
2)values below 65.00 are shown as '65.00' due to technical reasons of the used program

## Sheet: TableS5
Table S5 | AAI1)
	C. passeckerianus	C. hobsonii	L. bicolor	G. marginata	H. sublateritium	Co. Cinerea	P. ostreatus	A. bisporus	M. perniciosa	L. edodes	S. commune	F. hepatica
C. passeckerianus	100	85.32	70.94	70.24	69.22	67.39	68.37	68.17	67.93	67.27	66.89	65.72
C. hobsonii	85.32	100	70.71	70.11	69.14	67.38	68.38	68.11	67.89	67.24	66.79	65.73
L. bicolor	70.92	70.69	100	76.28	74.69	71.94	71.23	71.2	69.9	69.72	68.55	67.56
G. marginata	70.24	70.12	76.31	100	79.31	70.84	70.55	70.61	69.33	69.08	68.08	66.97
H. sublateritium	69.26	69.17	74.71	79.31	100	69.99	69.55	69.59	68.45	68.16	67.45	66.38
Co. Cinerea	67.36	67.42	71.89	70.81	69.95	100	67.53	68.19	67.29	66.26	66.24	65.07
P. ostreatus	68.33	68.38	71.22	70.51	69.45	67.52	100	68.33	68.93	68.3	67.76	66.6
A. bisporus	68.18	68.11	71.2	70.63	69.59	68.19	68.32	100	67.61	67.02	66.48	65.43
M. perniciosa	68.22	68.34	70.17	69.68	68.9	68.13	69.24	67.59	100	72.02	67.84	66.87
L. edodes	67.28	67.31	69.75	69.06	68.13	66.32	68.32	67.02	71.51	100	66.92	66
S. commune	66.88	66.86	68.55	68.1	67.41	66.37	67.82	66.47	67.18	66.94	100	68
F. hepatica	65.7	65.79	67.68	67.08	66.4	65.23	66.76	65.43	66.13	66.16	68.01	100
1)Genomes of the following strains were used: Clitopilus passeckerianus DSM1602; Clitopilus hobsonii QYL-10; Moniliophthora perniciosa FA553; Lentinula edodes strain LeBin 0899 ss11; Fistulina hepatica ATCC 64428; Coprinopsis cinerea okayama7130; Pleurotus ostreatus strain PC9; Agaricus bisporus var bisporus H97; Hypholoma sublateritium FD 334 SS 4; Schizophyllum commune H4-8; Galerina marginata …

## Sheet: TableS6
Table S6 | POCP1)
	C. hobsonii	C. passeckerianus	P. ostreatus	A. bisporus	L. edodes	F. hepatica	S. commune	Co. Cinerea	H. sublateritium	G. marginata	L. bicolor	M. perniciosa
C. hobsonii	100	83.71	60.34	58.8	57.53	55.62	53.36	55.31	55.41	53.98	49.11	47.74
C. passeckerianus	83.71	100	58.82	57.06	56.47	52.88	52.09	54.97	55.76	56.07	50.4	42.82
P. ostreatus	60.34	58.82	100	61.87	61.56	59.87	56.88	57.33	56.22	53.03	50.91	50.43
A. bisporus	58.8	57.06	61.87	100	58.62	59.14	54.93	56.77	55.89	52.59	49.75	49.57
L. edodes	57.53	56.47	61.56	58.62	100	59.69	56.6	54.12	55.57	52.86	49.12	52.06
F. hepatica	55.62	52.88	59.87	59.14	59.69	100	59.17	53	53.31	48.16	47.42	48.11
S. commune	53.36	52.09	56.88	54.93	56.6	59.17	100	50.36	50.31	47.17	45.45	45.79
Co. Cinerea	55.31	54.97	57.33	56.77	54.12	53	50.36	100	53.8	52.33	50.32	45.12
H. sublateritium	55.41	55.76	56.22	55.89	55.57	53.31	50.31	53.8	100	61.11	52.01	43.88
G. marginata	53.98	56.07	53.03	52.59	52.86	48.16	47.17	52.33	61.11	100	53.19	42.09
L. bicolor	49.11	50.4	50.91	49.75	49.12	47.42	45.45	50.32	52.01	53.19	100	38.25
M. perniciosa	47.74	42.82	50.43	49.57	52.06	48.11	45.79	45.12	43.88	42.09	38.25	100
1)Genomes of the following strains were used: Clitopilus passeckerianus DSM1602; Clitopilus hobsonii QYL-10; Moniliophthora perniciosa FA553; Lentinula edodes strain LeBin 0899 ss11; Fistulina hepatica ATCC 64428; Coprinopsis cinerea okayama7130; Pleurotus ostreatus strain PC9; Agaricus bisporus var bisporus H97; Hypholoma sublateritium FD 334 SS 4; Schizophyllum commune H4-8; Galerina marginata …

## Sheet: TableS7
Table S7 | Predicted carbohydrate-active enzymes (CAZymes)1)
Category2)	C. hobsonii	C. passeckerianus
GHs	270	508
GTs	71	115
PLs	24	55
CEs	38	78
AAs	129	254
CBMs	23	36
1)According to a ‘dbCAN’ analysis
2)GHs: glycoside hydrolases (hydrolysis and/or rearrangement of glycosidic bonds); GTs: glycosyl transferases (formation of glycosidic bonds); PLs: polysaccharide lyases (non-hydrolytic cleavage of glycosidic bonds); CEs: carbohydrate esterases (hydrolysis of carbohydrate esters); AAs: auxiliary activities (redox enzymes that act in conjunction with CAZymes); CBMs: carbohydrate-binding modules (a…
