# Supplementary material for: Genome Assembly and Genetic Traits of the Pleuromutilin-Producer Clitopilus passeckerianus DSM1602
Source: J Fungi (Basel). 2022 Aug 16;8(8):862. doi: 10.3390/jof8080862 (PMC9410065; doi:10.3390/jof8080862)
Supplement: Supplementary file 1 [file jof-08-00862-s001.zip › yeast-pleBGC-A.gb]

LOCUS       Exported               17835 bp ds-DNA     linear   UNA 17-MAY-2022
DEFINITION  natural linear DNA
ACCESSION   .
VERSION     .
KEYWORDS    .
SOURCE      natural DNA sequence
  ORGANISM  unspecified
REFERENCE   1  (bases 1 to 17835)
  AUTHORS   Thomas Schafhauser
  TITLE     Direct Submission
  JOURNAL   Exported May 18, 2022 from SnapGene 4.0.8
            http://www.snapgene.com
FEATURES             Location/Qualifiers
     source          1..17835
                     /organism="unspecified"
                     /mol_type="genomic DNA"
     misc_feature    1..166
                     /label=Ty1delta-L
                     /note=">YGRWdelta11 YGRWdelta11 SGDID:S000006965, 
                     chrVII:535211..535542
                     
                     Left flank"
     gene            175..1750
                     /label=hphMX6
                     /note="yeast selectable marker conferring hygromycin 
                     resistance"
     promoter        1765..2764
                     /label=pSPG4
                     /note="   Taken from: Maury et al., Front. Bioeng. 
                     Biotechnol. 6:63. doi: 10.3389/fbioe.2018.00063 "
     CDS             2765..4336
                     /codon_start=1
                     /label=ple-1 cDNA
                     /translation="MAPSTERALPVLVIWTAIGLAYWIDSQKKKKQHLPPGPKKLPIIG
                     NVMDLPAKVEWETYARWGKEYNSDIIHVSAMGTSIVILNSANAANDLLLKRSAIYSSRP
                     HSTMHHELSGWGFTWALMPYGESWRAGRRSFTKHFNSSNPGINQPRELRYVKRFLKQLY
                     EKPDDVLDHVRNLVGSTTLSMTYGLETEPYNDPYVDLVEKAVLAASEIMTSGAFLVDII
                     PAMKHIPPWVPGTIFHQKAALMRGHAYYVREQPFKVAQDMIKTGDYEPSFVSDALRDLE
                     NSENQEEDLEHLKDVAGQVYIAGADTTASALGTFFLAMVCFPEVQKKAQRELDSVLNGR
                     MPEHVDFPSFPYLNAVIKEVYRWRPVTPMGVPHQTISDDVYRDYHIPKGSIVFANQWAM
                     SNDETDYPQPDEFQPERYLTEDGKPNKAVRDPFDIAFGFGRRICAGRYLAHSTITLAAA
                     SVLSLFDLLKAVDENGKEIEPTREYHQAMISRPLDFPCRIKPRSKEAEEVIRACPLTFT
                     KPTLGV"
     terminator      4337..4576
                     /label=tCYC*
                     /note=" Taken from: Curran et al., Metab Eng. 2013 
                     September ; 19: 88�97. doi:10.1016/j.ymben.2013.07.001. "
     promoter        4585..4836
                     /label=pCTA1
                     /note="   Taken from: Maury et al., Front. Bioeng. 
                     Biotechnol. 6:63. doi: 10.3389/fbioe.2018.00063 "
     CDS             4837..5970
                     /codon_start=1
                     /label=ple-2 cDNA
                     /translation="MKPFSPELLVLSFILLVLSCAIRPARGRWVLWVIIVGLNTYLTMT
                     TTGDSTLDYDIANNLFVITLTATDYILLTDVQRELQFRNQKGVEQASLLERIKWATWLV
                     QSRRGVGWNWEPKIFVHRFTPKTSRLSFLLQQLVTGFRHYLICDLVSLYSRSPVAFIEP
                     LASRPLIWRCADIAAWLLFTTNQVSILLTALSVMQVLSGYSEPQDWVPVFGRWRDAYTV
                     RRFWGRSWHQLVRRCLSAPGKHLSTKMLGLKSGSNPVLYVQLYTAFFLSGVLHAIGDFK
                     VHADWHKAGTMEFFCVQAAIIQMEDGVLWVGRKLGIKPAWYWKALGHLWTVAWFVYSCP
                     NWLGATVSGRGKASMSLDSSVILGLYRGEWNPPRVVQ"
     terminator      5971..6073
                     /label=tVPS13
                     /note="Taken from: Curran et al., Metab Eng. 2013 September
                     ; 19: 88�97. doi:10.1016/j.ymben.2013.07.001.  "
     promoter        6080..6957
                     /label=pACS1
                     /note="   Taken from: Maury et al., Front. Bioeng. 
                     Biotechnol. 6:63. doi: 10.3389/fbioe.2018.00063 "
     CDS             6958..9837
                     /codon_start=1
                     /label=ple-3 cDNA
                     /translation="MGLSEDLHARARTLMQTLESALNTPGSRGIGTANPTIYDTAWVAM
                     VSREIDGKQVFVFPETFTYIYEHQEADGSWSGDGSLIDSIVNTLACLVALKMHESNASK
                     PDIPARARAAQNYLDDALKRWDIMETERVAYEMIVPCLLKQLDAFGVSFTFPHHDLLYN
                     MYAGKLAKLNWEAIYAKNSSLLHCMEAFVGVCDFDRMPHLLRDGNFMATPSTTAAYLMK
                     ATKWDDRAEDYLRHVIEVYAPHGRDVVPNLWPMTFFEIVWSLSSLYDNNLEFAQMDPEC
                     LDRIALKLREFLVAGKGVLGFVPGTTHDADMSSKTLMLLQVLNHPYSHDEFVTEFEAPT
                     YFRCYSFERNASVTVNSNCLMSLLHAPDVNKYESQIVKIATYVADVWWTSAGVVKDKWN
                     VSEWYSSMLSSQALVRLLFEHGKGNLKSISEELLSRVSIACFTMISRILQSQKPDGSWG
                     CAEETSYALITLANVASLPTCDLIRDHLYKVIESAKAYLTPIFYARPAAKPEDRVWIDK
                     VTYSVESFRDAYLVSALNVPIPRFDPSSISTLPAISQTLPKELSKFFGRLDMFKPAPEW
                     RKLTWGIEATLMGPELNRVPSSTFAKVEKGAAGKWFEFLPYMTIAPSSLEGTPISSQGM
                     LDVLVLIRGLYNTDDYLDMTLIKATNEDLDDLKKKIRDLFADPKSFSTLSEVPDDRMPT
                     HIEVIERFAYSLLNHPRAQLASDNDKGLLRSEIEHYFLAGIAQCEENILLRERGLDKER
                     IGTSHYRWTHVVGADNVAGTIALVFALCLLGHQINEERGSRDLVDVFPSPVLKYLFNDC
                     VMHFGTFSRLANDLHSISRDFNEVNLNSIMFSEFTGPKSGTDTEKAREAALLELTKFER
                     KATDDGFEYLVQQLTPHVGAKRARDYINIIRVTYLHTALYDDLGRLTRADISNANQEVS
                     KGTNGVKKINGSSTNGTKVTANGSNGIHH"
     terminator      9838..10028
                     /label=tCPS1
                     /note="    Taken from: Curran et al., Metab Eng. 2013 
                     September ; 19: 88�97. doi:10.1016/j.ymben.2013.07.001.  "
     promoter        10037..10437
                     /label=pICL1
                     /note="   Taken from: Maury et al., Front. Bioeng. 
                     Biotechnol. 6:63. doi: 10.3389/fbioe.2018.00063 "
     CDS             10438..11490
                     /codon_start=1
                     /label=ple-4 cDNA
                     /translation="MRIPNVFLSYLRQVAVDGTLSSCSGVKSRKPVIAYGFDDSQDSLV
                     DENDEKILEPFGYYRHLLKGKSARTVLMHCFNAFLGLPEDWVIGVTKAIEDLHNASLLI
                     DDIEDESALRRGSPAAHMKYGIALTMNAGNLVYFTVLQDVYDLGMKTGGTQVANAMARI
                     YTEEMIELHRGQGIEIWWRDQRSPPSVDQYIHMLEQKTGGLLRLGVRLLQCHPGVNNRA
                     DLSDIALRIGVYYQLRDDYINLMSTSYHDERGFAEDITEGKYTFPMLHSLKRSPDSGLR
                     EILDLKPADIALKKKAIAIMQDTGSLVATRNLLGAVKNDLSGLVAEQRGDDYAMSAGLE
                     RFLEKLYIAE"
     terminator      11491..11740
                     /label=tPRM9
                     /note="    Taken from: Curran et al., Metab Eng. 2013 
                     September ; 19: 88�97. doi:10.1016/j.ymben.2013.07.001.  "
     promoter        11749..12098
                     /label=pADH2
                     /note="   Taken from: Maury et al., Front. Bioeng. 
                     Biotechnol. 6:63. doi: 10.3389/fbioe.2018.00063 "
     CDS             12099..13670
                     /codon_start=1
                     /label=ple-5 cDNA
                     /translation="MLSVDLPSVANLDPVIVAAAAGSAVAVYKLLQLGSRENFLPPGPP
                     TKPVLGNAHLMTKMWLPMQLTEWAREYGEVYSLKLMNRTVIVLNSPKAVRTILDKQGNI
                     TGDRPFSPMIARYTEGLNLTVESMDTSVWKTGRKGIHNYLTPSALSGYIPRQEEESVNL
                     MHDLLMDAPNRPIHIRRAMMSLLLHIVYGQPRCESYYGTIIENAYEAATRIGQIAHNGA
                     AVDAFPFLDYIPRGFPGAGWKTIVDEFKDFRNGVYNSLLEGAKKAMDSGVRTGSFAESV
                     IDHPDGRSWLELSNLSGGFLDAGAKTTISYIESCILALIAHPNCQRKIQDELDNVLGTE
                     TMPCFNDLERLPYLKAFLQEVLRLRPVGPVALPHVSRESLSYGGYVLPEGSMIFMNIWG
                     MGHDPELFDEPEAFKPERYFLSPNGTKPGLSEDVNPDFLFGAGRRVCPGDKLAKRSTGL
                     FIMRLCWAFNFYPDSSNKDTVKNMNMEDCYDKSVSLETLPLPFACKIEPRDKMKEDLIK
                     EAFAAL"
     terminator      13671..13815
                     /label=tHIS5
                     /note="    Taken from: Curran et al., Metab Eng. 2013 
                     September ; 19: 88�97. doi:10.1016/j.ymben.2013.07.001.  "
     promoter        13824..14310
                     /label=pATO1
                     /note="   Taken from: Maury et al., Front. Bioeng. 
                     Biotechnol. 6:63. doi: 10.3389/fbioe.2018.00063 "
     CDS             14311..15888
                     /codon_start=1
                     /label=ple-6 cDNA
                     /translation="MNLSALKAALLDSNMIAPVAIPLACYLVYKLLRMGSREKTLPPGP
                     PTKPVLGNLHQMPAMDDMHLQLSRWAQEYGGIYSLKIFFKNVIVLTDSASVTGILDKLN
                     AKTAERPTGFLPAPIKDDRFLPIASYKSDEFRINHKAFKLLISNDSIDRYAENIETETI
                     VLMKELLAEPKEFFRHLVRTSMSSIVAIAYGERVLTSSDPFIPYHEEYLHDFENMMGLR
                     GVHFTALIPWLAKWLPDSLAGWRVMAQGIKDKQLGIFNDFLGRVEKRMEAGVFDGSHMQ
                     TILQRKDEFGFKDRDLIAYHGGVMIDGGTDTLAMFTRVFVLMMTMHPECQQKIRDELKE
                     VMGDEYDSRLPTYQDALKMKYFNCVVREVTRIWPPSPIVPPHYSTEDFEYNGYFIPKGT
                     VIVMNLYGIQRDPNVFEAPDDFRPERYMESEFGTKPSVDLTGYRHTFTFGAGRRLCPGL
                     KMAEIFKRTVSLNIIWGFDIKPLPNSPKSMKDDVVVPGPVSMPKPFECEMVPRSQSVVQ
                     VIHDVADY"
     terminator      15889..16101
                     /label=tSPG5
                     /note="    Taken from: Curran et al., Metab Eng. 2013 
                     September ; 19: 88�97. doi:10.1016/j.ymben.2013.07.001.  "
     promoter        16110..16708
                     /label=pADY2
                     /note="   Taken from: Maury et al., Front. Bioeng. 
                     Biotechnol. 6:63. doi: 10.3389/fbioe.2018.00063 "
     CDS             16709..17470
                     /codon_start=1
                     /label=ple-7 cDNA(1)
                     /translation="MEGKIAIVTGASNGIGLATVNLLLAAGASVFGVDLALAPPSVTSG
                     KFKFLQLNICDKDAPARIVSGSKDAFGSERIDALLNVAGISDYFQTALTFEDDVWDRVI
                     DVNLAAQVRLMREVLKVMKVQKSGSIVNVVSKLALSGACGGVAYVASKHALLGVTKNTA
                     WMFKDDGIRCNAVAPGSTDTNIRNTTDPTKIDYDAFSRAMPVIGVHCNLQTGEGMMSPE
                     PAAQAIFFLASDLSNGTNGVVIPVDNGWSVI"
     terminator      17471..17653
                     /label=tUBX6
                     /note="    Taken from: Curran et al., Metab Eng. 2013 
                     September ; 19: 88�97. doi:10.1016/j.ymben.2013.07.001.  "
     misc_feature    17670..17835
                     /label=Ty1delta-R
                     /note=">YGRWdelta11 YGRWdelta11 SGDID:S000006965, 
                     chrVII:535211..535542
                     
                     Right flank"
ORIGIN
        1 tgttggaata aaaatccact atcgtctatc aactaatagt tatattatca atatattatc
       61 atatacggtg ttaagatgat gacataagtt atgagaagct gtcatcgaag ttagaggaag
      121 ctgaagtgca aggattgata atgtaatagg ataatgaaac atataagcgg ccgcgacatg
      181 gaggcccaga ataccctcct tgacagtctt gacgtgcgca gctcaggggc atgatgtgac
      241 tgtcgcccgt acatttagcc catacatccc catgtataat catttgcatc catacatttt
      301 gatggccgca cggcgcgaag caaaaattac ggctcctcgc tgcagacctg cgagcaggga
      361 aacgctcccc tcacagacgc gttgaattgt ccccacgccg cgcccctgta gagaaatata
      421 aaaggttagg atttgccact gaggttcttc tttcatatac ttccttttaa aatcttgcta
      481 ggatacagtt ctcacatcac atccgaacat aaacaaccat gggtaaaaag cctgaactca
      541 ccgcgacgtc tgtcgagaag tttctgatcg aaaagttcga cagcgtctcc gacctgatgc
      601 agctctcgga gggcgaagaa tctcgtgctt tcagcttcga tgtaggaggg cgtggatatg
      661 tcctgcgggt aaatagctgc gccgatggtt tctacaaaga tcgttatgtt tatcggcact
      721 ttgcatcggc cgcgctcccg attccggaag tgcttgacat tggggaattc agcgagagcc
      781 tgacctattg catctcccgc cgtgcacagg gtgtcacgtt gcaagacctg cctgaaaccg
      841 aactgcccgc tgttctgcag ccggtcgcgg aggccatgga tgcgatcgct gcggccgatc
      901 ttagccagac gagcgggttc ggcccattcg gaccgcaagg aatcggtcaa tacactacat
      961 ggcgtgattt catatgcgcg attgctgatc cccatgtgta tcactggcaa actgtgatgg
     1021 acgacaccgt cagtgcgtcc gtcgcgcagg ctctcgatga gctgatgctt tgggccgagg
     1081 actgccccga agtccggcac ctcgtgcacg cggatttcgg ctccaacaat gtcctgacgg
     1141 acaatggccg cataacagcg gtcattgact ggagcgaggc gatgttcggg gattcccaat
     1201 acgaggtcgc caacatcttc ttctggaggc cgtggttggc ttgtatggag cagcagacgc
     1261 gctacttcga gcggaggcat ccggagcttg caggatcgcc gcggctccgg gcgtatatgc
     1321 tccgcattgg tcttgaccaa ctctatcaga gcttggttga cggcaatttc gatgatgcag
     1381 cttgggcgca gggtcgatgc gacgcaatcg tccgatccgg agccgggact gtcgggcgta
     1441 cacaaatcgc ccgcagaagc gcggccgtct ggaccgatgg ctgtgtagaa gtactcgccg
     1501 atagtggaaa ccgacgcccc agcactcgtc cgagggcaaa ggaataatca gtactgacaa
     1561 taaaaagatt cttgttttca agaacttgtc atttgtatag tttttttata ttgtagttgt
     1621 tctattttaa tcaaatgtta gcgtgattta tatttttttt cgcctcgaca tcatctgccc
     1681 agatgcgaag ttaagtgcgc agaaagtaat atcatgcgtc aatcgtatgt gaatgctggt
     1741 cgctatactg tggccactaa ggccaggagt cttatgtgac agcacttgcg ttattgtcag
     1801 ccggagtatg tctttgtcgc attctgggct ttttactttc tgctcagaag gaagtacgaa
     1861 caagaaaaaa aaatcaccaa tgcttccctt ttcagtatta gtttcatatt tgtttacgtt
     1921 caaactcgtc gtttgcgcga taacctctaa aaaagtcaat tacgtaacta tatcaatcag
     1981 agaatgcaaa aagcactatc ataaaaatgt gtctagggga tgtgagacat gtcaattata
     2041 agaagtgatg gtgtcatagt atatatatca taaaagatta tcaaagtttc aatcctttgt
     2101 attttctagt ttagcgccaa cttttgacaa aacctaaact ttagataatc atcattctta
     2161 caatttttat ctggatggca ataatctcct atataaagcc cagataaact gtaaaaagaa
     2221 tccatcacta tttgaaaaaa agtcatctgg cacgtttaat tatcagagca gaaatgatga
     2281 agggtgttag cgccgtccac tgatgtgcct ggtagtcatg atttacgtat aactaacaca
     2341 tcatgaggac ggcggcgtca ccccaacgca aaagagtgac ttccctgcgc tttgccaaaa
     2401 ccccatacat cgccatctgg ctcctggcag ggcggttgat ggacatcagc cgcctccctt
     2461 aattgctaaa gcctccacaa ggcacaatta agcaatattt cgggaaagta caccagtcag
     2521 tttgcgcttt tatgacttgg ttctaaggta ctagatgtga agtagtggtg acagaatcag
     2581 ggagataaga gggagcaggg tggggtaatg atgtgcgata acaatcttgc ttggctaatc
     2641 acccccatat cttgtagtga gtatataaat aggagcctcc cttcctattg caactccata
     2701 aaattttttt ttgtagccac ttctgtaaca agataaataa aaccaactaa tcgagatatc
     2761 aaatatggct ccgtcaacgg aacgtgctct accagtcctt gtaatatgga ctgctatagg
     2821 cttggcctac tggatagact ctcagaagaa gaaaaagcag cacctgccgc ctgggccaaa
     2881 gaaacttcca attatcggca acgtgatgga cctaccggcg aaggtcgaat gggaaactta
     2941 tgctcgctgg ggtaaagagt acaactctga tatcatacat gttagcgcca tgggaacctc
     3001 gatcgtaata ctgaattctg ccaacgccgc caatgacttg ttgctgaaga ggtcggcgat
     3061 ctactcgagc agaccacaca gcacgatgca ccacgaactg tcaggctggg gctttacgtg
     3121 ggccttaatg ccttatggcg agtcatggcg ggctggtcgt agaagcttca ccaagcactt
     3181 caactcttca aatcccggta taaaccaacc tcgtgagttg cgatatgtga aacggttcct
     3241 caagcagctt tacgagaagc ccgacgacgt tctcgatcat gtacggaact tggtcggctc
     3301 tacaacgctt tcaatgacct atgggctcga gactgaacct tacaacgatc cctatgttga
     3361 cctggtagag aaagctgtcc ttgcagcgtc tgagattatg acatctggcg cctttcttgt
     3421 tgacatcatc cctgccatga aacacattcc tccatgggtc ccagggacta tcttccatca
     3481 aaaggccgcc ttaatgcgag gtcatgcgta ctatgttcgt gaacagccat tcaaagttgc
     3541 ccaggatatg attaaaactg gtgactatga gccctccttt gtatccgacg ctcttcgaga
     3601 tcttgagaac tcggaaaacc aggaggaaga tttagagcac ctcaaggatg ttgctggtca
     3661 agtctacatt gctggtgctg atacgactgc atccgccttg ggcaccttct tcctcgccat
     3721 ggtctgtttc cccgaagtac agaaaaaagc acaacgagaa ttggatagtg ttctcaatgg
     3781 aaggatgccc gagcacgtcg acttcccatc tttcccatac ctcaacgctg tgatcaaaga
     3841 agtctaccgc tggagacctg tgactcctat gggcgtacct catcaaacca tctcagatga
     3901 cgtttacagg gactaccaca tccctaaggg atccatcgtg ttcgccaacc aatgggcaat
     3961 gtccaacgac gagaccgatt acccccagcc ggacgaattc cagcctgagc gatacttgac
     4021 cgaagatggc aagcctaata aggcggttag agaccccttt gatattgcgt tcggcttcgg
     4081 tagaagaatt tgcgctggtc gttaccttgc tcattccacc atcaccttgg ctgcagcctc
     4141 tgttctgtcg ctatttgatc tcttaaaagc agttgacgaa aatggcaagg aaatcgagcc
     4201 tactagagag tatcatcagg ctatgatttc acgtccactt gatttcccgt gtcgtatcaa
     4261 gccaaggagc aaggaagccg aggaggttat ccgtgcttgc ccgttaacgt tcaccaagcc
     4321 aactcttggt gtctagatta gttatgtcac gcttacattc acgccctccc cccacatccg
     4381 ctctaaccga aaaggaagga gttagacaac ctgaagtcta ggtccctatt tattttttta
     4441 tagttatgtt agtattaaga acgttattta tatttcaaat ttttcttttt tttctgtaca
     4501 gacgcgtgta cgcatgtaac attatactga aaaccttgct tgagaaggtt ttgggacgct
     4561 cgaaggcttt aatttgcctg caggattagc cgcgcaagtt ggtggggtcc cttaatccga
     4621 aaaaggacgg ctttaacaaa tataaactcc gaaaatcccc acagtgacag aattggagaa
     4681 acaaccagtt ttgatatcgc catacatata aagagatgta gaaagcattc ttcactgtaa
     4741 tgtccaaatc gtacatttga atttcttgta ggtttattta aaaggtaagt taaataaata
     4801 taatagtact tacaaataaa tttggaaccc tagaagatga agcccttctc gccggaactt
     4861 ctggttctat ctttcattct attggtactc tcttgtgcca ttcggcctgc tagaggacga
     4921 tgggttctct gggttattat tgttgggctt aacacctacc tcaccatgac cacgaccggc
     4981 gattcgacct tggattatga cattgccaac aacctcttcg ttattaccct cacggccacg
     5041 gattatattc tcttgacgga cgtccagaga gaattgcaat tccgcaacca gaaaggtgtc
     5101 gagcaagcct cgttgcttga acgcatcaag tgggcgacat ggctggtgca aagtcggcgt
     5161 ggcgttggct ggaattggga gccgaagatt ttcgtccaca ggttcacccc aaagacttca
     5221 cgcctttcat ttctcctcca gcaactcgtc acaggttttc ggcattacct tatttgtgat
     5281 ctggtctcgc tgtatagccg aagcccagtc gcattcatcg aacctcttgc ttctcgccct
     5341 ttgatctggc ggtgtgcaga tattgccgca tggctcctgt tcacgacaaa ccaagtatca
     5401 attcttctta cggcattgag tgtcatgcaa gttctctcgg gctactcaga accacaggac
     5461 tgggtccccg tgtttggccg ctggagagat gcttataccg ttaggcggtt ctggggtcgg
     5521 tcctggcatc aattagttcg cagatgccta tcagccccag gaaaacatct ttcgacgaag
     5581 atgctgggct tgaagtctgg ctctaacccg gtgctttacg tacaactgta caccgcattc
     5641 ttcctctcgg gagttttgca tgcgattggg gatttcaagg ttcacgcaga ttggcacaag
     5701 gccgggacta tggagttctt ctgcgtccaa gcggcgatca tacagatgga ggatggggtt
     5761 ctctgggtcg gaaggaagct cggtattaaa ccggcctggt actggaaggc ccttggacat
     5821 ctttggactg tcgcatggtt cgtctatagc tgtccgaatt ggctgggggc gactgtctca
     5881 ggaaggggca aggcttcgat gtcgttggac agtagtgtca ttcttggtct gtaccgggga
     5941 gaatggaatc ctcctcgtgt agtacagtag tcacatatga aagtatatac ccgcttttgt
     6001 acactatgta gctataattc aatcgtatta ttgtagctcc gcacgaccat gccttagaaa
     6061 tatccgcagc gcgactagta tagcacagtg ggcaatgtct ttctagtagt tttgatatgt
     6121 ttggttttgc ttatagatag aaaatataag aacaagatat aacgtactac cagataacct
     6181 aagggagaaa tatgcttaga atagccgccc agtttatata caaaatgaag ggagaactat
     6241 ttgccaccga ggaactgtac cccaactgca atacccattg aataatggca tcggaggctc
     6301 ggcggcaatt cgtaccccaa cctttttttt ttacttttct ttggatctta gagataacag
     6361 aaaaaaagga tgaccccaat catttgccac ggcatgtcaa caggtgagtg ccttttgagg
     6421 ggggggggtc atctcgacat ccggcgaaat ggagcagtca cacgtgaaca tttttagggg
     6481 atggagagtg ctacgccgtt cgtccgagat gattatcata tttacacagc cgtacataca
     6541 cgtgccattt atcttgatat cattctggac gtatgtgcac atgtgatttg cttttgtttt
     6601 tttaagaatg tcgggtaata aacagattgt ttttctggga ggataatctt ttcttttttc
     6661 ctgttggtat tctaaaatta accttgctgt ttcttttttt tttttttttc gcgcgactac
     6721 tcagccatct tgcattttta aagaaaaaga taatcattaa tgccttcacg ggaatacgta
     6781 tagaacatta ttaaaagtat atgaatggca tatatatata gaacaccacc cttggaaaac
     6841 atttataccc cttaaactaa aacaatttgc tgcgctatac cgtgtttcag tgtattataa
     6901 tacattcatt tctgtttcat tacgattata ttgacgtgat aaaaagatta tatagccatg
     6961 ggtctatccg aagatcttca tgcacgcgcc cgaaccctca tgcagactct cgagtctgcg
     7021 ctcaatacgc caggttctag gggtattggc accgcgaatc cgactatcta cgacactgct
     7081 tgggtagcca tggtctcccg tgagatcgac ggcaaacaag tcttcgtctt cccagagacc
     7141 ttcacctaca tctacgagca ccaggaggct gacggcagtt ggtcagggga tggatccctc
     7201 attgactcca tcgtcaatac tctggcctgc cttgtcgctc tcaagatgca cgagagcaac
     7261 gcctcaaaac ccgacatacc tgcccgtgcc agagccgctc aaaattatct cgacgatgcc
     7321 ctaaagcgct gggacatcat ggagactgag cgtgtcgcgt acgagatgat cgtaccctgc
     7381 ctcctcaaac aactcgacgc ctttggcgta tccttcacct tcccccatca tgacctcctg
     7441 tacaacatgt acgccggaaa gctggcgaag cttaactggg aggctatcta cgccaagaac
     7501 agctctttgc ttcactgcat ggaggcattc gtcggtgtct gcgacttcga tcgcatgcct
     7561 catctcctac gtgatggtaa cttcatggct acgccatcca ccaccgctgc gtacctcatg
     7621 aaggccacta agtgggatga ccgagcggaa gattaccttc gccacgttat cgaggtctac
     7681 gcaccccatg gccgagatgt tgttcctaat ctctggccga tgaccttctt cgagatcgta
     7741 tggtccctca gctcccttta tgacaacaac ctcgaatttg cacaaatgga tccggaatgc
     7801 ttggatcgca ttgccctcaa attacgtgaa ttccttgtgg caggaaaagg tgtcttaggc
     7861 tttgttcccg gaaccactca cgacgctgac atgagctcga aaaccctgat gctcttacaa
     7921 gttctcaacc acccatactc ccatgacgaa ttcgttacag agtttgaggc acctacctac
     7981 ttccgttgct actccttcga aaggaacgca agcgtgaccg tcaactccaa ctgccttatg
     8041 tcgctcctcc acgcccctga tgtcaacaag tacgaatccc aaatcgtcaa gatcgccact
     8101 tatgtcgccg atgtctggtg gacatcagca ggtgtcgtca aagacaaatg gaatgtatca
     8161 gaatggtact cctccatgct gtcctcacag gcgcttgtcc gtctcctttt cgagcacgga
     8221 aagggcaacc ttaaatccat atccgaggag ctcctgtcta gggtgtccat cgcctgcttc
     8281 acgatgatca gtcgtattct ccagagccag aagcccgatg gctcttgggg atgcgctgaa
     8341 gaaacctcat acgctctcat tacactcgcc aacgtcgctt ctcttcccac ttgcgacctc
     8401 atccgcgacc acctgtacaa agtcattgaa tccgcgaagg catacctcac ccccatcttc
     8461 tacgcccgcc ctgctgccaa accggaggac cgtgtctgga ttgacaaggt tacatacagc
     8521 gtcgagtcat tccgcgatgc ctaccttgtt tctgctctca acgtacccat cccccgcttc
     8581 gatccatctt ccatcagcac tcttcctgct atctcgcaaa ccttgccaaa ggaactctct
     8641 aagttcttcg ggcgtcttga catgttcaag cctgctcctg aatggcgcaa gcttacgtgg
     8701 ggcattgagg ccactctcat gggccccgag cttaaccgtg ttccatcgtc cacgttcgcc
     8761 aaggtagaga agggagcggc gggcaaatgg ttcgagttct tgccatacat gaccatcgct
     8821 ccaagtagct tggaaggcac tcctatcagt tcacaaggga tgctggacgt gctcgttctc
     8881 atccgcggtc tttacaacac cgacgactac ctcgatatga ccctcatcaa ggccaccaat
     8941 gaggacttag acgatctcaa gaagaagatc cgcgacctat tcgcggatcc gaagtcgttc
     9001 tcgaccctca gcgaggtccc ggatgaccgg atgcctacgc acatcgaggt cattgagcgc
     9061 tttgcctatt ccctgttgaa ccatcctcgt gcgcagctcg ccagcgataa cgataagggt
     9121 ctcctccgct ccgaaattga gcactatttc ctggcaggta ttgctcagtg cgaagaaaac
     9181 attctccttc gtgaacgtgg actcgacaag gagcgcatcg gaacctctca ctatcgctgg
     9241 acacatgtcg ttggcgctga taacgtcgct gggaccatcg ccctcgtctt cgccctttgt
     9301 cttcttggtc atcagatcaa tgaagaacga ggctctcgcg atttggtgga cgttttcccc
     9361 tccccagtcc tgaagtactt gttcaacgac tgcgtcatgc actttggtac attctcaagg
     9421 ctcgccaacg accttcacag tatctcccgc gacttcaacg aagtcaatct caactccatc
     9481 atgttctccg aattcaccgg accaaagtct ggtaccgata cagagaaggc tcgtgaagct
     9541 gctctgcttg aattgaccaa attcgaacgc aaggctaccg acgatggttt cgagtacttg
     9601 gtccagcaac tcactccaca tgtcggggcc aaacgcgcac gggattatat caatataatc
     9661 cgcgtcacct acctgcacac ggccctctat gatgacctcg gtcgtctcac tcgtgcagat
     9721 atcagcaacg ccaaccagga ggtgtccaaa ggtaccaatg gggtcaagaa aatcaatggg
     9781 tcatcgacaa atgggaccaa ggtcacagca aatgggagca atggaatcca ccattgagcg
     9841 caatgattga atagtcaaag attttttttt tttaattttt tttttttaat tttttttttt
     9901 tttcatagaa ctttttattt aaataaatca cgtctatata tgtatcagta taacgtaaaa
     9961 aaaaaaacac cgtcagttaa acaaaacata aataaaaaaa aaaagaagtg tcaaatcaag
    10021 tgtcaaattt aattaatttc cattcatccg agcgatcact tatctgactt cgtcactttt
    10081 tcatttcatc cgaaacaatc aaaactgaag ccaatcacca caaaattaac actcaacgtc
    10141 atctttcact accctttaca gaagaaaata tccatagtcc ggactagcat cccagtatgt
    10201 gactcaatat tggtgcaaaa gagaaaagca taagtcagtc caaagtccgc ccttaaccag
    10261 gcacatcgga attcacaaaa cgtttcttta ttatataaag gagctgcttc actggcaaaa
    10321 ttcttattat ttgtcttggc ttgctaattt catcttatcc tttttttctt ttcacaccca
    10381 aatacctaac aattgagaga aaactcttag cataacataa caaaaagtca acgaaaaatg
    10441 agaataccta acgtctttct ctcttacctg cgacaagtcg ccgtcgacgg cactctgtca
    10501 tcttgctctg gagtgaaatc acgaaagccg gtcattgcct atggctttga cgactcacaa
    10561 gactctctcg tcgatgagaa tgacgaaaaa atattggagc cctttggcta ctatcgtcat
    10621 cttttgaaag gcaagagcgc caggacggtg ttgatgcact gcttcaacgc gttccttgga
    10681 ctgcccgaag attgggtcat tggcgtaaca aaggccattg aagaccttca taatgcatcc
    10741 ctactaattg atgatatcga agacgagtcc gctctccgtc gtggttcacc agctgcccac
    10801 atgaagtacg ggattgccct gaccatgaac gcggggaatc ttgtctactt cacggtcctt
    10861 caagacgtct atgacctcgg aatgaagaca ggcggcactc aggtcgccaa cgcaatggct
    10921 cgcatctaca ctgaagagat gattgagctc caccgtggtc aaggcattga aatctggtgg
    10981 cgtgaccagc ggtcccctcc ttccgtcgat caatacattc acatgctcga gcagaaaacc
    11041 ggcggcctgc tcaggcttgg cgtacggctc ttgcaatgcc atcccggtgt caataacagg
    11101 gccgacctct ccgacattgc gctccgtatt ggtgtctact accaacttcg cgacgactac
    11161 atcaacctca tgtccacaag ctaccatgac gagcgtggat tcgctgagga cataaccgaa
    11221 ggaaagtaca ctttcccgat gttacactca ctcaagaggt cacctgattc tggactgcgt
    11281 gaaatcttgg accttaaacc ggcagacatt gccctgaaga agaaagctat cgctatcatg
    11341 caagatactg gatcgcttgt tgcaacccgg aaccttctcg gtgcagttaa gaatgatctc
    11401 agtggattgg ttgctgaaca gcgtggagac gactacgcta tgagcgcggg tcttgaacga
    11461 ttcttggaaa agttgtacat cgcagagtag acagaagacg ggagacacta gcacacaact
    11521 ttaccaggca aggtatttga cgctagcatg tgtccaattc agtgtcattt atgatttttt
    11581 gtagtaggat ataaatatat acagcgctcc aaatagtgcg gttgccccaa aaacaccacg
    11641 gaacctcatc tgttctcgta ctttgttgtg acaaagtagc tcactgcctt attatcacat
    11701 tttcattatg caacgcttcg gaaaatacga tgttgaaaat gcccgggccg caggcgggaa
    11761 accatccact tcacgagact gatctcctct gccggaacac cgggcatctc caacttataa
    11821 gttggagaaa taagagaatt tcagattgag agaatgaaaa aaaaaaaaaa aaaaaaggca
    11881 gaggagagca tagaaatggg gttcactttt tggtaaagct atagcatgcc tatcacatat
    11941 aaatagagtg ccagtagcga cttttttcac actcgaaata ctcttactac tgctctcttg
    12001 ttgtttttat cacttcttgt ttcttcttgg taaatagaat atcaagctac aaaaagcata
    12061 caatcaacta tcaactatta actatatcgt aatacacaat gctgtccgtc gacctcccgt
    12121 ctgttgcgaa cttggatccc gtgatcgtgg ctgctgctgc aggttccgct gttgccgtct
    12181 ataagctcct tcagctaggc tccagggaga acttcttgcc acccgggcca cctaccaagc
    12241 ctgttctcgg aaatgctcat ctcatgacga agatgtggct tccaatgcaa ttgacagagt
    12301 gggccaggga gtatggcgaa gtgtactctc tcaaattgat gaatcgcact gtgattgttc
    12361 tgaacagtcc aaaggctgtt cggactattc ttgacaagca gggtaatatc acaggagacc
    12421 ggccattttc gcccatgatt gcccggtata cagaaggcct gaatctcacg gtggaaagca
    12481 tggacacttc cgtatggaag actggtcgca aaggtatcca caattaccta acgccaagtg
    12541 ccttgagtgg ctacataccg cgacaagaag aggaatctgt gaacctcatg cacgatctat
    12601 tgatggacgc tcctaatcgg ccgatccata ttaggcgtgc tatgatgtcg ctactcctgc
    12661 acattgtgta tggccagcca cgttgcgaaa gttactatgg cacgattatc gagaatgcat
    12721 acgaagctgc caccagaatt ggtcaaatcg ctcacaacgg tgcagcggtc gacgctttcc
    12781 ccttcttaga ctacatccct cgcggtttcc ccggggccgg ctggaagacc attgtggatg
    12841 aattcaagga tttccgtaat ggtgtctaca attctctctt ggaaggtgcc aagaaggcga
    12901 tggattccgg ggtcaggacc ggatcttttg cagagtccgt gattgaccat ccggatggtc
    12961 gtagctggct tgagttatca aaccttagcg gtggtttctt ggacgccggc gcgaagacca
    13021 cgatatcgta catcgaatcg tgtattcttg ctcttatcgc ccacccgaac tgccagcgca
    13081 agatacagga cgagctggac aatgttttgg ggaccgaaac catgccatgc ttcaatgatt
    13141 tggaacggtt gccttatctc aaggcgttcc tacaggaggt ccttcggctt cggccagtcg
    13201 gccctgtagc ccttccccac gtctcgcggg agagcttgtc ttatggcggt tacgtactgc
    13261 cagagggaag tatgatcttc atgaacatct ggggaatggg ccatgacccc gagctcttcg
    13321 acgaacctga ggccttcaag cctgaacgct atttcttgtc gccaaacggc acgaagccag
    13381 gcttatctga agacgtcaat cccgatttcc tgttcggtgc tggacgtaga gtctgcccag
    13441 gcgataagct ggcaaaacga tcaactggtc tcttcatcat gaggctctgt tgggcattca
    13501 atttttaccc agattcttca aacaaggaca ctgtgaagaa tatgaacatg gaggactgtt
    13561 acgacaagtc ggtttctctt gagactcttc cacttccgtt cgcatgcaaa attgaacctc
    13621 gagataagat gaaggaagac ttgattaagg aagcgttcgc tgcgttgtag atagattaat
    13681 ttaaacagta tatgtacagt tttatatata tatatatata tatatacata tataaagaaa
    13741 cctgtgcgtt ttttgtattt tcaaatacat ttagttttgg cgccacttct ataaaaggtc
    13801 tcatgatatt gttacggccg gccagttctt gactacccct atctcacact agtacgtaat
    13861 tcaatgtatc attcgtattg taagtagata gagacgcaat acaggaaagc tgaccttcct
    13921 tccaatcacc acggctgaaa tgctttgttg accaattacg gacgcttaag agcggacgcg
    13981 gctggaacgg ctccatccta aatcggcgga gggagaactc cgataccagc cgacatggca
    14041 ataatagtga cagtagatgc taccagcccc gcaataattt cacagtagat catcaacagt
    14101 ctcctcattt ctggaaatga tcagcaactt cgacggattt aactctcaag cagttacgca
    14161 ctccgagaac agccgtgatc atctttgaac aagcaaaata tataaagcag gagaactgtc
    14221 ctacctagag ctagaatagc cataactaac tatgtaacat tctacagatc aatcaaaaac
    14281 aatcttcaat cacagaaaaa aataaaaggc atgaatcttt ctgctctgaa ggctgctctg
    14341 cttgacagca acatgatcgc acctgtggcc atccctttgg catgctactt ggtctacaag
    14401 ctgcttcgta tggggtcgag ggagaagacg ttacctcctg ggccacctac gaagccggtg
    14461 ttgggtaatc tccaccagat gccagcaatg gacgacatgc accttcagct tagccgatgg
    14521 gcacaagaat atggaggaat atacagcttg aagatcttct tcaagaacgt tatcgtccta
    14581 acagactcag cctccgttac tggcattctt gacaagctga atgccaagac tgctgaaaga
    14641 cccactggtt tcctccctgc tcctatcaaa gacgaccgtt tccttcctat cgcctcctac
    14701 aaatccgacg aattccgaat caaccacaag gcctttaagt tgctcattag caacgacagt
    14761 attgatcgat atgcagagaa cattgagacg gagaccatcg tgctgatgaa ggagctgttg
    14821 gctgagccca aggaattctt taggcatctc gtccgcacca gcatgtccag tattgttgct
    14881 atcgcttatg gtgaacgcgt cctcacctcc tcagacccat tcattcccta ccacgaagaa
    14941 tatcttcacg acttcgaaaa catgatgggt ctccgaggtg ttcacttcac cgctctaatt
    15001 ccttggctcg ccaagtggct tcctgatagt ctggccggct ggagggtcat ggctcaaggt
    15061 atcaaggaca agcaacttgg tatctttaat gatttcctcg gaagggttga gaagagaatg
    15121 gaagctggcg tcttcgacgg gtctcacatg cagaccattc ttcagaggaa ggatgagttt
    15181 ggattcaagg atagggatct tattgcctat cacggaggcg tcatgattga cggaggaact
    15241 gataccctcg ctatgttcac tcgtgtcttc gtgctcatga tgacgatgca ccccgaatgc
    15301 cagcagaaga ttcgtgatga gctgaaggag gtcatgggcg atgaatacga ctcgcgtttg
    15361 ccaacttatc aagatgcatt gaagatgaaa tacttcaatt gcgtcgtcag agaggtaact
    15421 cgcatctggc ctccgagtcc catcgtaccg cctcattact cgacagagga tttcgaatac
    15481 aatggctact tcatcccgaa gggtaccgtc atcgtgatga acctttatgg catccaacga
    15541 gacccaaatg ttttcgaggc cccagacgat ttccgccccg aacggtacat ggagtctgaa
    15601 tttggcacaa aaccaagcgt tgacctgact ggctaccgtc ataccttcac tttcggcgct
    15661 gggcgcaggc tctgtcctgg actcaagatg gctgaaattt tcaagcgcac tgtatctttg
    15721 aacatcatct ggggattcga catcaagccc ctgcctaaca gccccaagtc aatgaaggac
    15781 gatgtcgttg tacccggtcc ggtctcgatg ccaaaaccgt ttgaatgcga gatggtacca
    15841 cgtagtcagt cagttgtgca ggtgatccac gatgttgcag actattagca aagacgttgt
    15901 ttcatcgcgc tattaccaag aaggttactt tacttgttct tgcacatgga cgcacgttgt
    15961 gtgttcatat atatatatat atatatatat atatatttgt gcttgttttc attgtctcta
    16021 tagttaatac attctatttt tatcgttata tttgcattct cttcgcataa aaacttcatg
    16081 aaaattcggc agaaaataag ccctcgagga taggcgtcgt atatagtctc ttcttttaca
    16141 taagaaataa taatttttgg ccccgcaact ttccttattt tcgagagggt ccactgcccg
    16201 ttgatccgga gctccgtgga ataggcgagc ggctgagtgg ttctccaagc tacggttttt
    16261 acgtgtagcc ccatgtgagc aagccaaaca agggccctta aaggcgtgac tacaaaaagg
    16321 ggcgggttgg aaggtcatct gcagcgagat acgaaaagat tttttgccag atttgcggtt
    16381 gggcggctat ttcggtattg ttggggtaac aaacgttggg gaagactgca ttttcttaca
    16441 gctttttttc gttatcgcgg gttgggcggc tatggcgcct tctcctctgt actccaacct
    16501 gtcagagaca ccaagctgta tataaagcac cttggttgga tcgtatttcc ctgagatctt
    16561 gctataggtt cattttatat atcgtccaat agcaataaca atacaacaga aactactagc
    16621 atctgtttat aagaaaaagg caaatagtcg acagctaaca cagatataac taaacaacca
    16681 caaaacaact catatacaaa caaataatat ggaaggcaag atcgcaatcg ttacaggcgc
    16741 atccaatggc attggactcg ccaccgtcaa tctcctcctc gcagcaggag cgtctgtctt
    16801 tggcgtagac ctcgctctag caccgccctc ggtgacctcc ggaaaattca aattcctaca
    16861 actcaacatc tgcgacaagg atgcacccgc caggattgtg tccggctcca aggacgcctt
    16921 tggaagcgag agaatcgacg ccctcttgaa cgtcgctggt atctcggact acttccagac
    16981 cgcgttgacc ttcgaagacg atgtatggga cagagtcatc gatgtcaacc tggctgcaca
    17041 agtgaggttg atgagagagg tattgaaggt tatgaaggtc cagaagtcag gtagtatcgt
    17101 gaacgtagtc agcaagctgg ccctcagcgg tgcttgtgga ggtgtcgcat acgttgcgag
    17161 taaacatgcc ttgcttggtg tgacaaagaa caccgcgtgg atgttcaagg acgatggtat
    17221 tcgatgcaat gccgtggcgc ctggctcgac cgacaccaac attcgaaaca cgacagaccc
    17281 gaccaaaata gattatgatg cattctctcg agccatgcct gttatcggcg tacactgcaa
    17341 cttgcagacc ggcgagggta tgatgagccc tgaacctgca gcccaagcga tcttcttctt
    17401 agcttcagac ttgagtaacg ggacaaatgg cgtcgttatt ccggtcgata acgggtggag
    17461 tgtcatttag atgtgctttt gtttatttcc tatttggtta ttcacacata ttttctttct
    17521 tccgtctatt aaaatattca tatttatttt ttatttatac atatatattt atttattagt
    17581 cactcagttc gtcaacgtgg ttgttcttcc atcatgattt ttcttatctc attatcgtgg
    17641 ttttcattat cttcctgcag ggcggccgca acggaatgag gaataatcgt aatattagta
    17701 tgtagaaata tagattccat tttgaggatt cctatatcct tgaggagaac ttctagtata
    17761 ttctgtatac ctaatattat agcctttatc aacaatggaa tcccaacaat tatctcaaca
    17821 ttcccccatt tttca
//
