# Supplementary material for: Genome Assembly and Genetic Traits of the Pleuromutilin-Producer Clitopilus passeckerianus DSM1602
Source: J Fungi (Basel). 2022 Aug 16;8(8):862. doi: 10.3390/jof8080862 (PMC9410065; doi:10.3390/jof8080862)
Supplement: Supplementary file 1 [file jof-08-00862-s001.zip › yeast-pleBGC-B.gb]

LOCUS       Exported               18328 bp ds-DNA     linear   UNA 17-MAY-2022
DEFINITION  natural linear DNA
ACCESSION   .
VERSION     .
KEYWORDS    .
SOURCE      natural DNA sequence
  ORGANISM  unspecified
REFERENCE   1  (bases 1 to 18328)
  AUTHORS   Thomas Schafhauser
  TITLE     Direct Submission
  JOURNAL   Exported May 18, 2022 from SnapGene 4.0.8
            http://www.snapgene.com
FEATURES             Location/Qualifiers
     source          1..18328
                     /organism="unspecified"
                     /mol_type="genomic DNA"
     misc_feature    1..166
                     /label=Ty1delta-L
                     /note=">YGRWdelta11 YGRWdelta11 SGDID:S000006965, 
                     chrVII:535211..535542
                     
                     Left flank"
     gene            175..1750
                     /label=hphMX6
                     /note="yeast selectable marker conferring hygromycin 
                     resistance"
     primer_bind     1725..1743
                     /label=P683
     primer_bind     complement(1742..1764)
                     /label=P677
     promoter        1765..2094
                     /label=pYIG1
                     /note="   Taken from: Maury et al., Front. Bioeng. 
                     Biotechnol. 6:63. doi: 10.3389/fbioe.2018.00063 "
     CDS             2095..3666
                     /codon_start=1
                     /label=ple-1 cDNA
                     /translation="MAPSTERALPVLVIWTAIGLAYWIDSQKKKKQHLPPGPKKLPIIG
                     NVMDLPAKVEWETYARWGKEYNSDIIHVSAMGTSIVILNSANAANDLLLKRSAIYSSRP
                     HSTMHHELSGWGFTWALMPYGESWRAGRRSFTKHFNSSNPGINQPRELRYVKRFLKQLY
                     EKPDDVLDHVRNLVGSTTLSMTYGLETEPYNDPYVDLVEKAVLAASEIMTSGAFLVDII
                     PAMKHIPPWVPGTIFHQKAALMRGHAYYVREQPFKVAQDMIKTGDYEPSFVSDALRDLE
                     NSENQEEDLEHLKDVAGQVYIAGADTTASALGTFFLAMVCFPEVQKKAQRELDSVLNGR
                     MPEHVDFPSFPYLNAVIKEVYRWRPVTPMGVPHQTISDDVYRDYHIPKGSIVFANQWAM
                     SNDETDYPQPDEFQPERYLTEDGKPNKAVRDPFDIAFGFGRRICAGRYLAHSTITLAAA
                     SVLSLFDLLKAVDENGKEIEPTREYHQAMISRPLDFPCRIKPRSKEAEEVIRACPLTFT
                     KPTLGV"
     primer_bind     complement(2113..2134)
                     /label=P684
     primer_bind     3627..3645
                     /label=P685
     terminator      3667..3906
                     /label=tCYC*
                     /note=" Taken from: Curran et al., Metab Eng. 2013 
                     September ; 19: 88�97. doi:10.1016/j.ymben.2013.07.001. "
     promoter        3915..4610
                     /label=pYEF3
                     /note="   Taken from: Maury et al., Front. Bioeng. 
                     Biotechnol. 6:63. doi: 10.3389/fbioe.2018.00063 "
     CDS             4611..5744
                     /codon_start=1
                     /label=ple-2 cDNA
                     /translation="MKPFSPELLVLSFILLVLSCAIRPARGRWVLWVIIVGLNTYLTMT
                     TTGDSTLDYDIANNLFVITLTATDYILLTDVQRELQFRNQKGVEQASLLERIKWATWLV
                     QSRRGVGWNWEPKIFVHRFTPKTSRLSFLLQQLVTGFRHYLICDLVSLYSRSPVAFIEP
                     LASRPLIWRCADIAAWLLFTTNQVSILLTALSVMQVLSGYSEPQDWVPVFGRWRDAYTV
                     RRFWGRSWHQLVRRCLSAPGKHLSTKMLGLKSGSNPVLYVQLYTAFFLSGVLHAIGDFK
                     VHADWHKAGTMEFFCVQAAIIQMEDGVLWVGRKLGIKPAWYWKALGHLWTVAWFVYSCP
                     NWLGATVSGRGKASMSLDSSVILGLYRGEWNPPRVVQ"
     primer_bind     5705..5731
                     /label=P687
     terminator      5745..5847
                     /label=tVPS13
                     /note="Taken from: Curran et al., Metab Eng. 2013 September
                     ; 19: 88�97. doi:10.1016/j.ymben.2013.07.001.  "
     promoter        5854..6551
                     /label=pTDH3
                     /note="   Taken from: Maury et al., Front. Bioeng. 
                     Biotechnol. 6:63. doi: 10.3389/fbioe.2018.00063 "
     CDS             6552..9431
                     /codon_start=1
                     /label=ple-3 cDNA
                     /translation="MGLSEDLHARARTLMQTLESALNTPGSRGIGTANPTIYDTAWVAM
                     VSREIDGKQVFVFPETFTYIYEHQEADGSWSGDGSLIDSIVNTLACLVALKMHESNASK
                     PDIPARARAAQNYLDDALKRWDIMETERVAYEMIVPCLLKQLDAFGVSFTFPHHDLLYN
                     MYAGKLAKLNWEAIYAKNSSLLHCMEAFVGVCDFDRMPHLLRDGNFMATPSTTAAYLMK
                     ATKWDDRAEDYLRHVIEVYAPHGRDVVPNLWPMTFFEIVWSLSSLYDNNLEFAQMDPEC
                     LDRIALKLREFLVAGKGVLGFVPGTTHDADMSSKTLMLLQVLNHPYSHDEFVTEFEAPT
                     YFRCYSFERNASVTVNSNCLMSLLHAPDVNKYESQIVKIATYVADVWWTSAGVVKDKWN
                     VSEWYSSMLSSQALVRLLFEHGKGNLKSISEELLSRVSIACFTMISRILQSQKPDGSWG
                     CAEETSYALITLANVASLPTCDLIRDHLYKVIESAKAYLTPIFYARPAAKPEDRVWIDK
                     VTYSVESFRDAYLVSALNVPIPRFDPSSISTLPAISQTLPKELSKFFGRLDMFKPAPEW
                     RKLTWGIEATLMGPELNRVPSSTFAKVEKGAAGKWFEFLPYMTIAPSSLEGTPISSQGM
                     LDVLVLIRGLYNTDDYLDMTLIKATNEDLDDLKKKIRDLFADPKSFSTLSEVPDDRMPT
                     HIEVIERFAYSLLNHPRAQLASDNDKGLLRSEIEHYFLAGIAQCEENILLRERGLDKER
                     IGTSHYRWTHVVGADNVAGTIALVFALCLLGHQINEERGSRDLVDVFPSPVLKYLFNDC
                     VMHFGTFSRLANDLHSISRDFNEVNLNSIMFSEFTGPKSGTDTEKAREAALLELTKFER
                     KATDDGFEYLVQQLTPHVGAKRARDYINIIRVTYLHTALYDDLGRLTRADISNANQEVS
                     KGTNGVKKINGSSTNGTKVTANGSNGIHH"
     primer_bind     complement(6573..6591)
                     /label=P688
     primer_bind     9392..9412
                     /label=P689
     terminator      9432..9622
                     /label=tCPS1
                     /note="    Taken from: Curran et al., Metab Eng. 2013 
                     September ; 19: 88�97. doi:10.1016/j.ymben.2013.07.001.  "
     promoter        9631..10330
                     /label=pADH1
                     /note="   Taken from: Maury et al., Front. Bioeng. 
                     Biotechnol. 6:63. doi: 10.3389/fbioe.2018.00063 "
     CDS             10331..11383
                     /codon_start=1
                     /label=ple-4 cDNA
                     /translation="MRIPNVFLSYLRQVAVDGTLSSCSGVKSRKPVIAYGFDDSQDSLV
                     DENDEKILEPFGYYRHLLKGKSARTVLMHCFNAFLGLPEDWVIGVTKAIEDLHNASLLI
                     DDIEDESALRRGSPAAHMKYGIALTMNAGNLVYFTVLQDVYDLGMKTGGTQVANAMARI
                     YTEEMIELHRGQGIEIWWRDQRSPPSVDQYIHMLEQKTGGLLRLGVRLLQCHPGVNNRA
                     DLSDIALRIGVYYQLRDDYINLMSTSYHDERGFAEDITEGKYTFPMLHSLKRSPDSGLR
                     EILDLKPADIALKKKAIAIMQDTGSLVATRNLLGAVKNDLSGLVAEQRGDDYAMSAGLE
                     RFLEKLYIAE"
     primer_bind     11344..11371
                     /label=P690
     terminator      11384..11633
                     /label=tPRM9
                     /note="    Taken from: Curran et al., Metab Eng. 2013 
                     September ; 19: 88�97. doi:10.1016/j.ymben.2013.07.001.  "
     promoter        11642..12627
                     /label=pPGK1
                     /note="   Taken from: Maury et al., Front. Bioeng. 
                     Biotechnol. 6:63. doi: 10.3389/fbioe.2018.00063 "
     CDS             12628..14199
                     /codon_start=1
                     /label=ple-5 cDNA
                     /translation="MLSVDLPSVANLDPVIVAAAAGSAVAVYKLLQLGSRENFLPPGPP
                     TKPVLGNAHLMTKMWLPMQLTEWAREYGEVYSLKLMNRTVIVLNSPKAVRTILDKQGNI
                     TGDRPFSPMIARYTEGLNLTVESMDTSVWKTGRKGIHNYLTPSALSGYIPRQEEESVNL
                     MHDLLMDAPNRPIHIRRAMMSLLLHIVYGQPRCESYYGTIIENAYEAATRIGQIAHNGA
                     AVDAFPFLDYIPRGFPGAGWKTIVDEFKDFRNGVYNSLLEGAKKAMDSGVRTGSFAESV
                     IDHPDGRSWLELSNLSGGFLDAGAKTTISYIESCILALIAHPNCQRKIQDELDNVLGTE
                     TMPCFNDLERLPYLKAFLQEVLRLRPVGPVALPHVSRESLSYGGYVLPEGSMIFMNIWG
                     MGHDPELFDEPEAFKPERYFLSPNGTKPGLSEDVNPDFLFGAGRRVCPGDKLAKRSTGL
                     FIMRLCWAFNFYPDSSNKDTVKNMNMEDCYDKSVSLETLPLPFACKIEPRDKMKEDLIK
                     EAFAAL"
     primer_bind     complement(12647..12667)
                     /label=P691
     primer_bind     14160..14184
                     /label=P692
     terminator      14200..14344
                     /label=tHIS5
                     /note="    Taken from: Curran et al., Metab Eng. 2013 
                     September ; 19: 88�97. doi:10.1016/j.ymben.2013.07.001.  "
     promoter        14353..14772
                     /label=pTEF1
                     /note="   Taken from: Maury et al., Front. Bioeng. 
                     Biotechnol. 6:63. doi: 10.3389/fbioe.2018.00063 "
     CDS             14773..16350
                     /codon_start=1
                     /label=ple-6 cDNA
                     /translation="MNLSALKAALLDSNMIAPVAIPLACYLVYKLLRMGSREKTLPPGP
                     PTKPVLGNLHQMPAMDDMHLQLSRWAQEYGGIYSLKIFFKNVIVLTDSASVTGILDKLN
                     AKTAERPTGFLPAPIKDDRFLPIASYKSDEFRINHKAFKLLISNDSIDRYAENIETETI
                     VLMKELLAEPKEFFRHLVRTSMSSIVAIAYGERVLTSSDPFIPYHEEYLHDFENMMGLR
                     GVHFTALIPWLAKWLPDSLAGWRVMAQGIKDKQLGIFNDFLGRVEKRMEAGVFDGSHMQ
                     TILQRKDEFGFKDRDLIAYHGGVMIDGGTDTLAMFTRVFVLMMTMHPECQQKIRDELKE
                     VMGDEYDSRLPTYQDALKMKYFNCVVREVTRIWPPSPIVPPHYSTEDFEYNGYFIPKGT
                     VIVMNLYGIQRDPNVFEAPDDFRPERYMESEFGTKPSVDLTGYRHTFTFGAGRRLCPGL
                     KMAEIFKRTVSLNIIWGFDIKPLPNSPKSMKDDVVVPGPVSMPKPFECEMVPRSQSVVQ
                     VIHDVADY"
     primer_bind     16311..16330
                     /label=P693
     terminator      16351..16563
                     /label=tSPG5
                     /note="    Taken from: Curran et al., Metab Eng. 2013 
                     September ; 19: 88�97. doi:10.1016/j.ymben.2013.07.001.  "
     promoter        16572..17201
                     /label=pFBA1
                     /note="   Taken from: Maury et al., Front. Bioeng. 
                     Biotechnol. 6:63. doi: 10.3389/fbioe.2018.00063 "
     CDS             17202..17963
                     /codon_start=1
                     /label=ple-7 cDNA(1)
                     /translation="MEGKIAIVTGASNGIGLATVNLLLAAGASVFGVDLALAPPSVTSG
                     KFKFLQLNICDKDAPARIVSGSKDAFGSERIDALLNVAGISDYFQTALTFEDDVWDRVI
                     DVNLAAQVRLMREVLKVMKVQKSGSIVNVVSKLALSGACGGVAYVASKHALLGVTKNTA
                     WMFKDDGIRCNAVAPGSTDTNIRNTTDPTKIDYDAFSRAMPVIGVHCNLQTGEGMMSPE
                     PAAQAIFFLASDLSNGTNGVVIPVDNGWSVI"
     primer_bind     complement(17223..17241)
                     /label=P694
     primer_bind     17924..17946
                     /label=P695
     terminator      17964..18146
                     /label=tUBX6
                     /note="    Taken from: Curran et al., Metab Eng. 2013 
                     September ; 19: 88�97. doi:10.1016/j.ymben.2013.07.001.  "
     misc_feature    18163..18328
                     /label=Ty1delta-R
                     /note=">YGRWdelta11 YGRWdelta11 SGDID:S000006965, 
                     chrVII:535211..535542
                     
                     Right flank"
ORIGIN
        1 tgttggaata aaaatccact atcgtctatc aactaatagt tatattatca atatattatc
       61 atatacggtg ttaagatgat gacataagtt atgagaagct gtcatcgaag ttagaggaag
      121 ctgaagtgca aggattgata atgtaatagg ataatgaaac atataagcgg ccgcgacatg
      181 gaggcccaga ataccctcct tgacagtctt gacgtgcgca gctcaggggc atgatgtgac
      241 tgtcgcccgt acatttagcc catacatccc catgtataat catttgcatc catacatttt
      301 gatggccgca cggcgcgaag caaaaattac ggctcctcgc tgcagacctg cgagcaggga
      361 aacgctcccc tcacagacgc gttgaattgt ccccacgccg cgcccctgta gagaaatata
      421 aaaggttagg atttgccact gaggttcttc tttcatatac ttccttttaa aatcttgcta
      481 ggatacagtt ctcacatcac atccgaacat aaacaaccat gggtaaaaag cctgaactca
      541 ccgcgacgtc tgtcgagaag tttctgatcg aaaagttcga cagcgtctcc gacctgatgc
      601 agctctcgga gggcgaagaa tctcgtgctt tcagcttcga tgtaggaggg cgtggatatg
      661 tcctgcgggt aaatagctgc gccgatggtt tctacaaaga tcgttatgtt tatcggcact
      721 ttgcatcggc cgcgctcccg attccggaag tgcttgacat tggggaattc agcgagagcc
      781 tgacctattg catctcccgc cgtgcacagg gtgtcacgtt gcaagacctg cctgaaaccg
      841 aactgcccgc tgttctgcag ccggtcgcgg aggccatgga tgcgatcgct gcggccgatc
      901 ttagccagac gagcgggttc ggcccattcg gaccgcaagg aatcggtcaa tacactacat
      961 ggcgtgattt catatgcgcg attgctgatc cccatgtgta tcactggcaa actgtgatgg
     1021 acgacaccgt cagtgcgtcc gtcgcgcagg ctctcgatga gctgatgctt tgggccgagg
     1081 actgccccga agtccggcac ctcgtgcacg cggatttcgg ctccaacaat gtcctgacgg
     1141 acaatggccg cataacagcg gtcattgact ggagcgaggc gatgttcggg gattcccaat
     1201 acgaggtcgc caacatcttc ttctggaggc cgtggttggc ttgtatggag cagcagacgc
     1261 gctacttcga gcggaggcat ccggagcttg caggatcgcc gcggctccgg gcgtatatgc
     1321 tccgcattgg tcttgaccaa ctctatcaga gcttggttga cggcaatttc gatgatgcag
     1381 cttgggcgca gggtcgatgc gacgcaatcg tccgatccgg agccgggact gtcgggcgta
     1441 cacaaatcgc ccgcagaagc gcggccgtct ggaccgatgg ctgtgtagaa gtactcgccg
     1501 atagtggaaa ccgacgcccc agcactcgtc cgagggcaaa ggaataatca gtactgacaa
     1561 taaaaagatt cttgttttca agaacttgtc atttgtatag tttttttata ttgtagttgt
     1621 tctattttaa tcaaatgtta gcgtgattta tatttttttt cgcctcgaca tcatctgccc
     1681 agatgcgaag ttaagtgcgc agaaagtaat atcatgcgtc aatcgtatgt gaatgctggt
     1741 cgctatactg tggccactaa ggccatgatt tcgttatgat tattttcttt cttgagggtg
     1801 tttagcaata cattattatc cttgtgattt cgcttataca catgtaggat ttcctcctta
     1861 tatattacaa gtgtgtcacc atttccggcc caccaatagc cgccgacctc caaattaccc
     1921 caaataaaaa aaaagaaaac tccggaaatg cggggttgag ctgcaatata ataataatat
     1981 ggcaacttta gccgcgcaat cgaagataca gtaaatatag taaaaacgtg tctgcaaatg
     2041 gctactttcg atccttcttc ccaaaaggca atattgcaga agaagaacta gaaaatggct
     2101 ccgtcaacgg aacgtgctct accagtcctt gtaatatgga ctgctatagg cttggcctac
     2161 tggatagact ctcagaagaa gaaaaagcag cacctgccgc ctgggccaaa gaaacttcca
     2221 attatcggca acgtgatgga cctaccggcg aaggtcgaat gggaaactta tgctcgctgg
     2281 ggtaaagagt acaactctga tatcatacat gttagcgcca tgggaacctc gatcgtaata
     2341 ctgaattctg ccaacgccgc caatgacttg ttgctgaaga ggtcggcgat ctactcgagc
     2401 agaccacaca gcacgatgca ccacgaactg tcaggctggg gctttacgtg ggccttaatg
     2461 ccttatggcg agtcatggcg ggctggtcgt agaagcttca ccaagcactt caactcttca
     2521 aatcccggta taaaccaacc tcgtgagttg cgatatgtga aacggttcct caagcagctt
     2581 tacgagaagc ccgacgacgt tctcgatcat gtacggaact tggtcggctc tacaacgctt
     2641 tcaatgacct atgggctcga gactgaacct tacaacgatc cctatgttga cctggtagag
     2701 aaagctgtcc ttgcagcgtc tgagattatg acatctggcg cctttcttgt tgacatcatc
     2761 cctgccatga aacacattcc tccatgggtc ccagggacta tcttccatca aaaggccgcc
     2821 ttaatgcgag gtcatgcgta ctatgttcgt gaacagccat tcaaagttgc ccaggatatg
     2881 attaaaactg gtgactatga gccctccttt gtatccgacg ctcttcgaga tcttgagaac
     2941 tcggaaaacc aggaggaaga tttagagcac ctcaaggatg ttgctggtca agtctacatt
     3001 gctggtgctg atacgactgc atccgccttg ggcaccttct tcctcgccat ggtctgtttc
     3061 cccgaagtac agaaaaaagc acaacgagaa ttggatagtg ttctcaatgg aaggatgccc
     3121 gagcacgtcg acttcccatc tttcccatac ctcaacgctg tgatcaaaga agtctaccgc
     3181 tggagacctg tgactcctat gggcgtacct catcaaacca tctcagatga cgtttacagg
     3241 gactaccaca tccctaaggg atccatcgtg ttcgccaacc aatgggcaat gtccaacgac
     3301 gagaccgatt acccccagcc ggacgaattc cagcctgagc gatacttgac cgaagatggc
     3361 aagcctaata aggcggttag agaccccttt gatattgcgt tcggcttcgg tagaagaatt
     3421 tgcgctggtc gttaccttgc tcattccacc atcaccttgg ctgcagcctc tgttctgtcg
     3481 ctatttgatc tcttaaaagc agttgacgaa aatggcaagg aaatcgagcc tactagagag
     3541 tatcatcagg ctatgatttc acgtccactt gatttcccgt gtcgtatcaa gccaaggagc
     3601 aaggaagccg aggaggttat ccgtgcttgc ccgttaacgt tcaccaagcc aactcttggt
     3661 gtctagatta gttatgtcac gcttacattc acgccctccc cccacatccg ctctaaccga
     3721 aaaggaagga gttagacaac ctgaagtcta ggtccctatt tattttttta tagttatgtt
     3781 agtattaaga acgttattta tatttcaaat ttttcttttt tttctgtaca gacgcgtgta
     3841 cgcatgtaac attatactga aaaccttgct tgagaaggtt ttgggacgct cgaaggcttt
     3901 aatttgcctg cagggcaact ttcccttctg tttcaatctt tttacctatt cctttttaaa
     3961 agatatatat acattaaact ccttctacaa gtatatattt tatacatatc tacagggcgt
     4021 atatatacat aacattttaa gataagcaag tgaatgttga ttcccgtttc ttagtcaaca
     4081 cttctttcta ttttacccgg tcgttaccct attaaaaaaa caacttacaa tcattgttcg
     4141 ccccttccat acttactgcc actcgcaaaa gggcccaacc agggcaatta cgtatcaaaa
     4201 aatcatgaca ggctgggtaa taaatattcg tgaagaaaga agaaattaaa aaaagaaacg
     4261 aagaagcaaa aaaaagaaaa gactccgttt aatcactttc aaccgcggtt tatccggccc
     4321 cacccatgca taaccctaaa ttattagatc acttagcacg tgaaaaagaa acgtttttaa
     4381 tgtttttttt ttttttttct ttttcttttt ttgcgttggt gaaaattttt tcgcttcctc
     4441 gagtataatt atctcatctc atctttcata taagataaga agttttataa aaaccttttg
     4501 catcaaaatt ttgtagaata tctctttttc ttacgctctc tttctttcct taattgtttt
     4561 ctaaagaacc gtgtattttt ctagttcgaa tccatcgata acattaaaag atgaagccct
     4621 tctcgccgga acttctggtt ctatctttca ttctattggt actctcttgt gccattcggc
     4681 ctgctagagg acgatgggtt ctctgggtta ttattgttgg gcttaacacc tacctcacca
     4741 tgaccacgac cggcgattcg accttggatt atgacattgc caacaacctc ttcgttatta
     4801 ccctcacggc cacggattat attctcttga cggacgtcca gagagaattg caattccgca
     4861 accagaaagg tgtcgagcaa gcctcgttgc ttgaacgcat caagtgggcg acatggctgg
     4921 tgcaaagtcg gcgtggcgtt ggctggaatt gggagccgaa gattttcgtc cacaggttca
     4981 ccccaaagac ttcacgcctt tcatttctcc tccagcaact cgtcacaggt tttcggcatt
     5041 accttatttg tgatctggtc tcgctgtata gccgaagccc agtcgcattc atcgaacctc
     5101 ttgcttctcg ccctttgatc tggcggtgtg cagatattgc cgcatggctc ctgttcacga
     5161 caaaccaagt atcaattctt cttacggcat tgagtgtcat gcaagttctc tcgggctact
     5221 cagaaccaca ggactgggtc cccgtgtttg gccgctggag agatgcttat accgttaggc
     5281 ggttctgggg tcggtcctgg catcaattag ttcgcagatg cctatcagcc ccaggaaaac
     5341 atctttcgac gaagatgctg ggcttgaagt ctggctctaa cccggtgctt tacgtacaac
     5401 tgtacaccgc attcttcctc tcgggagttt tgcatgcgat tggggatttc aaggttcacg
     5461 cagattggca caaggccggg actatggagt tcttctgcgt ccaagcggcg atcatacaga
     5521 tggaggatgg ggttctctgg gtcggaagga agctcggtat taaaccggcc tggtactgga
     5581 aggcccttgg acatctttgg actgtcgcat ggttcgtcta tagctgtccg aattggctgg
     5641 gggcgactgt ctcaggaagg ggcaaggctt cgatgtcgtt ggacagtagt gtcattcttg
     5701 gtctgtaccg gggagaatgg aatcctcctc gtgtagtaca gtagtcacat atgaaagtat
     5761 atacccgctt ttgtacacta tgtagctata attcaatcgt attattgtag ctccgcacga
     5821 ccatgcctta gaaatatccg cagcgcgact agtataaaaa acacgctttt tcagttcgag
     5881 tttatcatta tcaatactgc catttcaaag aatacgtaaa taattaatag tagtgatttt
     5941 cctaacttta tttagtcaaa aaattagcct tttaattctg ctgtaacccg tacatgccca
     6001 aaataggggg cgggttacac agaatatata acatcgtagg tgtctgggtg aacagtttat
     6061 tcctggcatc cactaaatat aatggagccc gctttttaag ctggcatcca gaaaaaaaaa
     6121 gaatcccagc accaaaatat tgttttcttc accaaccatc agttcatagg tccattctct
     6181 tagcgcaact acagagaaca ggggcacaaa caggcaaaaa acgggcacaa cctcaatgga
     6241 gtgatgcaac ctgcctggag taaatgatga cacaaggcaa ttgacccacg catgtatcta
     6301 tctcattttc ttacaccttc tattaccttc tgctctctct gatttggaaa aagctgaaaa
     6361 aaaaggttga aaccagttcc ctgaaattat tcccctactt gactaataag tatataaaga
     6421 cggtaggtat tgattgtaat tctgtaaatc tatttcttaa acttcttaaa ttctactttt
     6481 atagttagtc ttttttttag ttttaaaaca ccaagaactt agtttcgaat aaacacacat
     6541 aaacaaacaa aatgggtcta tccgaagatc ttcatgcacg cgcccgaacc ctcatgcaga
     6601 ctctcgagtc tgcgctcaat acgccaggtt ctaggggtat tggcaccgcg aatccgacta
     6661 tctacgacac tgcttgggta gccatggtct cccgtgagat cgacggcaaa caagtcttcg
     6721 tcttcccaga gaccttcacc tacatctacg agcaccagga ggctgacggc agttggtcag
     6781 gggatggatc cctcattgac tccatcgtca atactctggc ctgccttgtc gctctcaaga
     6841 tgcacgagag caacgcctca aaacccgaca tacctgcccg tgccagagcc gctcaaaatt
     6901 atctcgacga tgccctaaag cgctgggaca tcatggagac tgagcgtgtc gcgtacgaga
     6961 tgatcgtacc ctgcctcctc aaacaactcg acgcctttgg cgtatccttc accttccccc
     7021 atcatgacct cctgtacaac atgtacgccg gaaagctggc gaagcttaac tgggaggcta
     7081 tctacgccaa gaacagctct ttgcttcact gcatggaggc attcgtcggt gtctgcgact
     7141 tcgatcgcat gcctcatctc ctacgtgatg gtaacttcat ggctacgcca tccaccaccg
     7201 ctgcgtacct catgaaggcc actaagtggg atgaccgagc ggaagattac cttcgccacg
     7261 ttatcgaggt ctacgcaccc catggccgag atgttgttcc taatctctgg ccgatgacct
     7321 tcttcgagat cgtatggtcc ctcagctccc tttatgacaa caacctcgaa tttgcacaaa
     7381 tggatccgga atgcttggat cgcattgccc tcaaattacg tgaattcctt gtggcaggaa
     7441 aaggtgtctt aggctttgtt cccggaacca ctcacgacgc tgacatgagc tcgaaaaccc
     7501 tgatgctctt acaagttctc aaccacccat actcccatga cgaattcgtt acagagtttg
     7561 aggcacctac ctacttccgt tgctactcct tcgaaaggaa cgcaagcgtg accgtcaact
     7621 ccaactgcct tatgtcgctc ctccacgccc ctgatgtcaa caagtacgaa tcccaaatcg
     7681 tcaagatcgc cacttatgtc gccgatgtct ggtggacatc agcaggtgtc gtcaaagaca
     7741 aatggaatgt atcagaatgg tactcctcca tgctgtcctc acaggcgctt gtccgtctcc
     7801 ttttcgagca cggaaagggc aaccttaaat ccatatccga ggagctcctg tctagggtgt
     7861 ccatcgcctg cttcacgatg atcagtcgta ttctccagag ccagaagccc gatggctctt
     7921 ggggatgcgc tgaagaaacc tcatacgctc tcattacact cgccaacgtc gcttctcttc
     7981 ccacttgcga cctcatccgc gaccacctgt acaaagtcat tgaatccgcg aaggcatacc
     8041 tcacccccat cttctacgcc cgccctgctg ccaaaccgga ggaccgtgtc tggattgaca
     8101 aggttacata cagcgtcgag tcattccgcg atgcctacct tgtttctgct ctcaacgtac
     8161 ccatcccccg cttcgatcca tcttccatca gcactcttcc tgctatctcg caaaccttgc
     8221 caaaggaact ctctaagttc ttcgggcgtc ttgacatgtt caagcctgct cctgaatggc
     8281 gcaagcttac gtggggcatt gaggccactc tcatgggccc cgagcttaac cgtgttccat
     8341 cgtccacgtt cgccaaggta gagaagggag cggcgggcaa atggttcgag ttcttgccat
     8401 acatgaccat cgctccaagt agcttggaag gcactcctat cagttcacaa gggatgctgg
     8461 acgtgctcgt tctcatccgc ggtctttaca acaccgacga ctacctcgat atgaccctca
     8521 tcaaggccac caatgaggac ttagacgatc tcaagaagaa gatccgcgac ctattcgcgg
     8581 atccgaagtc gttctcgacc ctcagcgagg tcccggatga ccggatgcct acgcacatcg
     8641 aggtcattga gcgctttgcc tattccctgt tgaaccatcc tcgtgcgcag ctcgccagcg
     8701 ataacgataa gggtctcctc cgctccgaaa ttgagcacta tttcctggca ggtattgctc
     8761 agtgcgaaga aaacattctc cttcgtgaac gtggactcga caaggagcgc atcggaacct
     8821 ctcactatcg ctggacacat gtcgttggcg ctgataacgt cgctgggacc atcgccctcg
     8881 tcttcgccct ttgtcttctt ggtcatcaga tcaatgaaga acgaggctct cgcgatttgg
     8941 tggacgtttt cccctcccca gtcctgaagt acttgttcaa cgactgcgtc atgcactttg
     9001 gtacattctc aaggctcgcc aacgaccttc acagtatctc ccgcgacttc aacgaagtca
     9061 atctcaactc catcatgttc tccgaattca ccggaccaaa gtctggtacc gatacagaga
     9121 aggctcgtga agctgctctg cttgaattga ccaaattcga acgcaaggct accgacgatg
     9181 gtttcgagta cttggtccag caactcactc cacatgtcgg ggccaaacgc gcacgggatt
     9241 atatcaatat aatccgcgtc acctacctgc acacggccct ctatgatgac ctcggtcgtc
     9301 tcactcgtgc agatatcagc aacgccaacc aggaggtgtc caaaggtacc aatggggtca
     9361 agaaaatcaa tgggtcatcg acaaatggga ccaaggtcac agcaaatggg agcaatggaa
     9421 tccaccattg agcgcaatga ttgaatagtc aaagattttt tttttttaat tttttttttt
     9481 taattttttt tttttttcat agaacttttt atttaaataa atcacgtcta tatatgtatc
     9541 agtataacgt aaaaaaaaaa acaccgtcag ttaaacaaaa cataaataaa aaaaaaaaga
     9601 agtgtcaaat caagtgtcaa atttaattaa gggtgtacaa tatggacttc ctcttttctg
     9661 gcaaccaaac ccatacatcg ggattcctat aataccttcg ttggtctccc taacatgtag
     9721 gtggcggagg ggagatatac aatagaacag ataccagaca agacataatg ggctaaacaa
     9781 gactacacca attacactgc ctcattgatg gtggtacata acgaactaat actgtagccc
     9841 tagacttgat agccatcatc atatcgaagt ttcactaccc tttttccatt tgccatctat
     9901 tgaagtaata ataggcgcat gcaacttctt ttcttttttt ttcttttctc tctcccccgt
     9961 tgttgtctca ccatatccgc aatgacaaaa aaatgatgga agacactaaa ggaaaaaatt
    10021 aacgacaaag acagcaccaa cagatgtcgt tgttccagag ctgatgaggg gtatctcgaa
    10081 gcacacgaaa ctttttcctt ccttcattca cgcacactac tctctaatga gcaacggtat
    10141 acggccttcc ttccagttac ttgaatttga aataaaaaaa agtttgctgt cttgctatca
    10201 agtataaata gacctgcaat tattaatctt ttgtttcctc gtcattgttc tcgttccctt
    10261 tcttccttgt ttctttttct gcacaatatt tcaagctata ccaagcatac aatcaactat
    10321 ctcatataca atgagaatac ctaacgtctt tctctcttac ctgcgacaag tcgccgtcga
    10381 cggcactctg tcatcttgct ctggagtgaa atcacgaaag ccggtcattg cctatggctt
    10441 tgacgactca caagactctc tcgtcgatga gaatgacgaa aaaatattgg agccctttgg
    10501 ctactatcgt catcttttga aaggcaagag cgccaggacg gtgttgatgc actgcttcaa
    10561 cgcgttcctt ggactgcccg aagattgggt cattggcgta acaaaggcca ttgaagacct
    10621 tcataatgca tccctactaa ttgatgatat cgaagacgag tccgctctcc gtcgtggttc
    10681 accagctgcc cacatgaagt acgggattgc cctgaccatg aacgcgggga atcttgtcta
    10741 cttcacggtc cttcaagacg tctatgacct cggaatgaag acaggcggca ctcaggtcgc
    10801 caacgcaatg gctcgcatct acactgaaga gatgattgag ctccaccgtg gtcaaggcat
    10861 tgaaatctgg tggcgtgacc agcggtcccc tccttccgtc gatcaataca ttcacatgct
    10921 cgagcagaaa accggcggcc tgctcaggct tggcgtacgg ctcttgcaat gccatcccgg
    10981 tgtcaataac agggccgacc tctccgacat tgcgctccgt attggtgtct actaccaact
    11041 tcgcgacgac tacatcaacc tcatgtccac aagctaccat gacgagcgtg gattcgctga
    11101 ggacataacc gaaggaaagt acactttccc gatgttacac tcactcaaga ggtcacctga
    11161 ttctggactg cgtgaaatct tggaccttaa accggcagac attgccctga agaagaaagc
    11221 tatcgctatc atgcaagata ctggatcgct tgttgcaacc cggaaccttc tcggtgcagt
    11281 taagaatgat ctcagtggat tggttgctga acagcgtgga gacgactacg ctatgagcgc
    11341 gggtcttgaa cgattcttgg aaaagttgta catcgcagag tagacagaag acgggagaca
    11401 ctagcacaca actttaccag gcaaggtatt tgacgctagc atgtgtccaa ttcagtgtca
    11461 tttatgattt tttgtagtag gatataaata tatacagcgc tccaaatagt gcggttgccc
    11521 caaaaacacc acggaacctc atctgttctc gtactttgtt gtgacaaagt agctcactgc
    11581 cttattatca cattttcatt atgcaacgct tcggaaaata cgatgttgaa aatgcccggg
    11641 ccgaagaagt accttcaaag aatggggtct tatcttgttt tgcaagtacc actgagcagg
    11701 ataataatag aaatgataat atactatagt agagataacg tcgatgactt cccatactgt
    11761 aattgctttt agttgtgtat ttttagtgtg caagtttctg taaatcgatt aatttttttt
    11821 tctttcctct ttttattaac cttaattttt attttagatt cctgacttca actcaagacg
    11881 cacagatatt ataacatctg cataataggc atttgcaaga attactcgtg agtaaggaaa
    11941 gagtgaggaa ctatcgcata cctgcattta aagatgccga tttgggcgcg aatcctttat
    12001 tttggcttca ccctcatact attatcaggg ccagaaaaag gaagtgtttc cctccttctt
    12061 gaattgatgt taccctcata aagcacgtgg cctcttatcg agaaagaaat taccgtcgct
    12121 cgtgatttgt ttgcaaaaag aacaaaactg aaaaaaccca gacacgctcg acttcctgtc
    12181 ttcctattga ttgcagcttc caatttcgtc acacaacaag gtcctagcga cggctcacag
    12241 gttttgtaac aagcaatcga aggttctgga atggcgggaa agggtttagt accacatgct
    12301 atgatgccca ctgtgatctc cagagcaaag ttcgttcgat cgtactgtta ctctctctct
    12361 ttcaaacaga attgtccgaa tcgtgtgaca acaacagcct gttctcacac actcttttct
    12421 tctaaccaag ggggtggttt agtttagtag aacctcgtga aacttacatt tacatatata
    12481 taaacttgca taaattggtc aatgcaagaa atacatattt ggtcttttct aattcgtagt
    12541 ttttcaagtt cttagatgct ttctttttct cttttttaca gatcatcaag gaagtaatta
    12601 tctacttttt acaacaaata taaaacaatg ctgtccgtcg acctcccgtc tgttgcgaac
    12661 ttggatcccg tgatcgtggc tgctgctgca ggttccgctg ttgccgtcta taagctcctt
    12721 cagctaggct ccagggagaa cttcttgcca cccgggccac ctaccaagcc tgttctcgga
    12781 aatgctcatc tcatgacgaa gatgtggctt ccaatgcaat tgacagagtg ggccagggag
    12841 tatggcgaag tgtactctct caaattgatg aatcgcactg tgattgttct gaacagtcca
    12901 aaggctgttc ggactattct tgacaagcag ggtaatatca caggagaccg gccattttcg
    12961 cccatgattg cccggtatac agaaggcctg aatctcacgg tggaaagcat ggacacttcc
    13021 gtatggaaga ctggtcgcaa aggtatccac aattacctaa cgccaagtgc cttgagtggc
    13081 tacataccgc gacaagaaga ggaatctgtg aacctcatgc acgatctatt gatggacgct
    13141 cctaatcggc cgatccatat taggcgtgct atgatgtcgc tactcctgca cattgtgtat
    13201 ggccagccac gttgcgaaag ttactatggc acgattatcg agaatgcata cgaagctgcc
    13261 accagaattg gtcaaatcgc tcacaacggt gcagcggtcg acgctttccc cttcttagac
    13321 tacatccctc gcggtttccc cggggccggc tggaagacca ttgtggatga attcaaggat
    13381 ttccgtaatg gtgtctacaa ttctctcttg gaaggtgcca agaaggcgat ggattccggg
    13441 gtcaggaccg gatcttttgc agagtccgtg attgaccatc cggatggtcg tagctggctt
    13501 gagttatcaa accttagcgg tggtttcttg gacgccggcg cgaagaccac gatatcgtac
    13561 atcgaatcgt gtattcttgc tcttatcgcc cacccgaact gccagcgcaa gatacaggac
    13621 gagctggaca atgttttggg gaccgaaacc atgccatgct tcaatgattt ggaacggttg
    13681 ccttatctca aggcgttcct acaggaggtc cttcggcttc ggccagtcgg ccctgtagcc
    13741 cttccccacg tctcgcggga gagcttgtct tatggcggtt acgtactgcc agagggaagt
    13801 atgatcttca tgaacatctg gggaatgggc catgaccccg agctcttcga cgaacctgag
    13861 gccttcaagc ctgaacgcta tttcttgtcg ccaaacggca cgaagccagg cttatctgaa
    13921 gacgtcaatc ccgatttcct gttcggtgct ggacgtagag tctgcccagg cgataagctg
    13981 gcaaaacgat caactggtct cttcatcatg aggctctgtt gggcattcaa tttttaccca
    14041 gattcttcaa acaaggacac tgtgaagaat atgaacatgg aggactgtta cgacaagtcg
    14101 gtttctcttg agactcttcc acttccgttc gcatgcaaaa ttgaacctcg agataagatg
    14161 aaggaagact tgattaagga agcgttcgct gcgttgtaga tagattaatt taaacagtat
    14221 atgtacagtt ttatatatat atatatatat atatacatat ataaagaaac ctgtgcgttt
    14281 tttgtatttt caaatacatt tagttttggc gccacttcta taaaaggtct catgatattg
    14341 ttacggccgg cccacacacc atagcttcaa aatgtttcta ctcctttttt actcttccag
    14401 attttctcgg actccgcgca tcgccgtacc acttcaaaac acccaagcac agcatactaa
    14461 atttcccctc tttcttcctc tagggtgtcg ttaattaccc gtactaaagg tttggaaaag
    14521 aaaaaagaga ccgcctcgtt tctttttctt cgtcgaaaaa ggcaataaaa atttttatca
    14581 cgtttctttt tcttgaaaat tttttttttt gatttttttc tctttcgatg acctcccatt
    14641 gatatttaag ttaataaacg gtcttcaatt tctcaagttt cagtttcatt tttcttgttc
    14701 tattacaact ttttttactt cttgctcatt agaaagaaag catagcaatc taatctaagt
    14761 tttaattaca aaatgaatct ttctgctctg aaggctgctc tgcttgacag caacatgatc
    14821 gcacctgtgg ccatcccttt ggcatgctac ttggtctaca agctgcttcg tatggggtcg
    14881 agggagaaga cgttacctcc tgggccacct acgaagccgg tgttgggtaa tctccaccag
    14941 atgccagcaa tggacgacat gcaccttcag cttagccgat gggcacaaga atatggagga
    15001 atatacagct tgaagatctt cttcaagaac gttatcgtcc taacagactc agcctccgtt
    15061 actggcattc ttgacaagct gaatgccaag actgctgaaa gacccactgg tttcctccct
    15121 gctcctatca aagacgaccg tttccttcct atcgcctcct acaaatccga cgaattccga
    15181 atcaaccaca aggcctttaa gttgctcatt agcaacgaca gtattgatcg atatgcagag
    15241 aacattgaga cggagaccat cgtgctgatg aaggagctgt tggctgagcc caaggaattc
    15301 tttaggcatc tcgtccgcac cagcatgtcc agtattgttg ctatcgctta tggtgaacgc
    15361 gtcctcacct cctcagaccc attcattccc taccacgaag aatatcttca cgacttcgaa
    15421 aacatgatgg gtctccgagg tgttcacttc accgctctaa ttccttggct cgccaagtgg
    15481 cttcctgata gtctggccgg ctggagggtc atggctcaag gtatcaagga caagcaactt
    15541 ggtatcttta atgatttcct cggaagggtt gagaagagaa tggaagctgg cgtcttcgac
    15601 gggtctcaca tgcagaccat tcttcagagg aaggatgagt ttggattcaa ggatagggat
    15661 cttattgcct atcacggagg cgtcatgatt gacggaggaa ctgataccct cgctatgttc
    15721 actcgtgtct tcgtgctcat gatgacgatg caccccgaat gccagcagaa gattcgtgat
    15781 gagctgaagg aggtcatggg cgatgaatac gactcgcgtt tgccaactta tcaagatgca
    15841 ttgaagatga aatacttcaa ttgcgtcgtc agagaggtaa ctcgcatctg gcctccgagt
    15901 cccatcgtac cgcctcatta ctcgacagag gatttcgaat acaatggcta cttcatcccg
    15961 aagggtaccg tcatcgtgat gaacctttat ggcatccaac gagacccaaa tgttttcgag
    16021 gccccagacg atttccgccc cgaacggtac atggagtctg aatttggcac aaaaccaagc
    16081 gttgacctga ctggctaccg tcataccttc actttcggcg ctgggcgcag gctctgtcct
    16141 ggactcaaga tggctgaaat tttcaagcgc actgtatctt tgaacatcat ctggggattc
    16201 gacatcaagc ccctgcctaa cagccccaag tcaatgaagg acgatgtcgt tgtacccggt
    16261 ccggtctcga tgccaaaacc gtttgaatgc gagatggtac cacgtagtca gtcagttgtg
    16321 caggtgatcc acgatgttgc agactattag caaagacgtt gtttcatcgc gctattacca
    16381 agaaggttac tttacttgtt cttgcacatg gacgcacgtt gtgtgttcat atatatatat
    16441 atatatatat atatatattt gtgcttgttt tcattgtctc tatagttaat acattctatt
    16501 tttatcgtta tatttgcatt ctcttcgcat aaaaacttca tgaaaattcg gcagaaaata
    16561 agccctcgag gataacaata ctgacagtac taaataattg cctacttggc ttcacatacg
    16621 ttgcatacgt cgatatagat aataatgata atgacagcag gattatcgta atacgtaata
    16681 gttgaaaatc tcaaaaatgt gtgggtcatt acgtaaataa tgataggaat gggattcttc
    16741 tatttttcct ttttccattc tagcagccgt cgggaaaacg tggcatcctc tctttcgggc
    16801 tcaattggag tcacgctgcc gtgagcatcc tctctttcca tatctaacaa ctgagcacgt
    16861 aaccaatgga aaagcatgag cttagcgttg ctccaaaaaa gtattggatg gttaatacca
    16921 tttgtctgtt ctcttctgac tttgactcct caaaaaaaaa aaatctacaa tcaacagatc
    16981 gcttcaatta cgccctcaca aaaacttttt tccttcttct tcgcccacgt taaattttat
    17041 ccctcatgtt gtctaacgga tttctgcact tgatttatta taaaaagaca aagacataat
    17101 acttctctat caatttcagt tattgttctt ccttgcgtta ttcttctgtt cttctttttc
    17161 ttttgtcata tataaccata accaagtaat acatattcaa aatggaaggc aagatcgcaa
    17221 tcgttacagg cgcatccaat ggcattggac tcgccaccgt caatctcctc ctcgcagcag
    17281 gagcgtctgt ctttggcgta gacctcgctc tagcaccgcc ctcggtgacc tccggaaaat
    17341 tcaaattcct acaactcaac atctgcgaca aggatgcacc cgccaggatt gtgtccggct
    17401 ccaaggacgc ctttggaagc gagagaatcg acgccctctt gaacgtcgct ggtatctcgg
    17461 actacttcca gaccgcgttg accttcgaag acgatgtatg ggacagagtc atcgatgtca
    17521 acctggctgc acaagtgagg ttgatgagag aggtattgaa ggttatgaag gtccagaagt
    17581 caggtagtat cgtgaacgta gtcagcaagc tggccctcag cggtgcttgt ggaggtgtcg
    17641 catacgttgc gagtaaacat gccttgcttg gtgtgacaaa gaacaccgcg tggatgttca
    17701 aggacgatgg tattcgatgc aatgccgtgg cgcctggctc gaccgacacc aacattcgaa
    17761 acacgacaga cccgaccaaa atagattatg atgcattctc tcgagccatg cctgttatcg
    17821 gcgtacactg caacttgcag accggcgagg gtatgatgag ccctgaacct gcagcccaag
    17881 cgatcttctt cttagcttca gacttgagta acgggacaaa tggcgtcgtt attccggtcg
    17941 ataacgggtg gagtgtcatt tagatgtgct tttgtttatt tcctatttgg ttattcacac
    18001 atattttctt tcttccgtct attaaaatat tcatatttat tttttattta tacatatata
    18061 tttatttatt agtcactcag ttcgtcaacg tggttgttct tccatcatga tttttcttat
    18121 ctcattatcg tggttttcat tatcttcctg cagggcggcc gcaacggaat gaggaataat
    18181 cgtaatatta gtatgtagaa atatagattc cattttgagg attcctatat ccttgaggag
    18241 aacttctagt atattctgta tacctaatat tatagccttt atcaacaatg gaatcccaac
    18301 aattatctca acattccccc atttttca
//
