# Supplementary material for: Genome Assembly and Genetic Traits of the Pleuromutilin-Producer Clitopilus passeckerianus DSM1602
Source: J Fungi (Basel). 2022 Aug 16;8(8):862. doi: 10.3390/jof8080862 (PMC9410065; doi:10.3390/jof8080862)
Supplement: Supplementary file 1 [file jof-08-00862-s001.zip › yeast-pleBGC-C.gb]

LOCUS       Exported               17592 bp ds-DNA     linear   UNA 17-MAY-2022
DEFINITION  natural linear DNA
ACCESSION   .
VERSION     .
KEYWORDS    .
SOURCE      natural DNA sequence
  ORGANISM  unspecified
REFERENCE   1  (bases 1 to 17592)
  AUTHORS   Thomas Schafhauser
  TITLE     Direct Submission
  JOURNAL   Exported May 18, 2022 from SnapGene 4.0.8
            http://www.snapgene.com
FEATURES             Location/Qualifiers
     source          1..17592
                     /organism="unspecified"
                     /mol_type="genomic DNA"
     misc_feature    1..166
                     /label=Ty1delta-L
                     /note=">YGRWdelta11 YGRWdelta11 SGDID:S000006965, 
                     chrVII:535211..535542
                     
                     Left flank"
     gene            175..1750
                     /label=hphMX6
                     /note="yeast selectable marker conferring hygromycin 
                     resistance"
     promoter        1765..2750
                     /label=pPGK1
                     /note="   Taken from: Maury et al., Front. Bioeng. 
                     Biotechnol. 6:63. doi: 10.3389/fbioe.2018.00063 "
     CDS             2751..4322
                     /codon_start=1
                     /label=ple-1 cDNA
                     /translation="MAPSTERALPVLVIWTAIGLAYWIDSQKKKKQHLPPGPKKLPIIG
                     NVMDLPAKVEWETYARWGKEYNSDIIHVSAMGTSIVILNSANAANDLLLKRSAIYSSRP
                     HSTMHHELSGWGFTWALMPYGESWRAGRRSFTKHFNSSNPGINQPRELRYVKRFLKQLY
                     EKPDDVLDHVRNLVGSTTLSMTYGLETEPYNDPYVDLVEKAVLAASEIMTSGAFLVDII
                     PAMKHIPPWVPGTIFHQKAALMRGHAYYVREQPFKVAQDMIKTGDYEPSFVSDALRDLE
                     NSENQEEDLEHLKDVAGQVYIAGADTTASALGTFFLAMVCFPEVQKKAQRELDSVLNGR
                     MPEHVDFPSFPYLNAVIKEVYRWRPVTPMGVPHQTISDDVYRDYHIPKGSIVFANQWAM
                     SNDETDYPQPDEFQPERYLTEDGKPNKAVRDPFDIAFGFGRRICAGRYLAHSTITLAAA
                     SVLSLFDLLKAVDENGKEIEPTREYHQAMISRPLDFPCRIKPRSKEAEEVIRACPLTFT
                     KPTLGV"
     terminator      4323..4562
                     /label=tCYC*
                     /note=" Taken from: Curran et al., Metab Eng. 2013 
                     September ; 19: 88�97. doi:10.1016/j.ymben.2013.07.001. "
     promoter        4569..4988
                     /label=pTEF1
                     /note="   Taken from: Maury et al., Front. Bioeng. 
                     Biotechnol. 6:63. doi: 10.3389/fbioe.2018.00063 "
     CDS             4989..6122
                     /codon_start=1
                     /label=ple-2 cDNA
                     /translation="MKPFSPELLVLSFILLVLSCAIRPARGRWVLWVIIVGLNTYLTMT
                     TTGDSTLDYDIANNLFVITLTATDYILLTDVQRELQFRNQKGVEQASLLERIKWATWLV
                     QSRRGVGWNWEPKIFVHRFTPKTSRLSFLLQQLVTGFRHYLICDLVSLYSRSPVAFIEP
                     LASRPLIWRCADIAAWLLFTTNQVSILLTALSVMQVLSGYSEPQDWVPVFGRWRDAYTV
                     RRFWGRSWHQLVRRCLSAPGKHLSTKMLGLKSGSNPVLYVQLYTAFFLSGVLHAIGDFK
                     VHADWHKAGTMEFFCVQAAIIQMEDGVLWVGRKLGIKPAWYWKALGHLWTVAWFVYSCP
                     NWLGATVSGRGKASMSLDSSVILGLYRGEWNPPRVVQ"
     terminator      6123..6335
                     /label=tSPG5
                     /note="    Taken from: Curran et al., Metab Eng. 2013 
                     September ; 19: 88�97. doi:10.1016/j.ymben.2013.07.001.  "
     promoter        6344..6693
                     /label=pADH2
                     /note="   Taken from: Maury et al., Front. Bioeng. 
                     Biotechnol. 6:63. doi: 10.3389/fbioe.2018.00063 "
     CDS             6694..9573
                     /codon_start=1
                     /label=ple-3 cDNA
                     /translation="MGLSEDLHARARTLMQTLESALNTPGSRGIGTANPTIYDTAWVAM
                     VSREIDGKQVFVFPETFTYIYEHQEADGSWSGDGSLIDSIVNTLACLVALKMHESNASK
                     PDIPARARAAQNYLDDALKRWDIMETERVAYEMIVPCLLKQLDAFGVSFTFPHHDLLYN
                     MYAGKLAKLNWEAIYAKNSSLLHCMEAFVGVCDFDRMPHLLRDGNFMATPSTTAAYLMK
                     ATKWDDRAEDYLRHVIEVYAPHGRDVVPNLWPMTFFEIVWSLSSLYDNNLEFAQMDPEC
                     LDRIALKLREFLVAGKGVLGFVPGTTHDADMSSKTLMLLQVLNHPYSHDEFVTEFEAPT
                     YFRCYSFERNASVTVNSNCLMSLLHAPDVNKYESQIVKIATYVADVWWTSAGVVKDKWN
                     VSEWYSSMLSSQALVRLLFEHGKGNLKSISEELLSRVSIACFTMISRILQSQKPDGSWG
                     CAEETSYALITLANVASLPTCDLIRDHLYKVIESAKAYLTPIFYARPAAKPEDRVWIDK
                     VTYSVESFRDAYLVSALNVPIPRFDPSSISTLPAISQTLPKELSKFFGRLDMFKPAPEW
                     RKLTWGIEATLMGPELNRVPSSTFAKVEKGAAGKWFEFLPYMTIAPSSLEGTPISSQGM
                     LDVLVLIRGLYNTDDYLDMTLIKATNEDLDDLKKKIRDLFADPKSFSTLSEVPDDRMPT
                     HIEVIERFAYSLLNHPRAQLASDNDKGLLRSEIEHYFLAGIAQCEENILLRERGLDKER
                     IGTSHYRWTHVVGADNVAGTIALVFALCLLGHQINEERGSRDLVDVFPSPVLKYLFNDC
                     VMHFGTFSRLANDLHSISRDFNEVNLNSIMFSEFTGPKSGTDTEKAREAALLELTKFER
                     KATDDGFEYLVQQLTPHVGAKRARDYINIIRVTYLHTALYDDLGRLTRADISNANQEVS
                     KGTNGVKKINGSSTNGTKVTANGSNGIHH"
     terminator      9574..9718
                     /label=tHIS5
                     /note="    Taken from: Curran et al., Metab Eng. 2013 
                     September ; 19: 88�97. doi:10.1016/j.ymben.2013.07.001.  "
     promoter        9727..10325
                     /label=pADY2
                     /note="   Taken from: Maury et al., Front. Bioeng. 
                     Biotechnol. 6:63. doi: 10.3389/fbioe.2018.00063 "
     CDS             10326..11378
                     /codon_start=1
                     /label=ple-4 cDNA
                     /translation="MRIPNVFLSYLRQVAVDGTLSSCSGVKSRKPVIAYGFDDSQDSLV
                     DENDEKILEPFGYYRHLLKGKSARTVLMHCFNAFLGLPEDWVIGVTKAIEDLHNASLLI
                     DDIEDESALRRGSPAAHMKYGIALTMNAGNLVYFTVLQDVYDLGMKTGGTQVANAMARI
                     YTEEMIELHRGQGIEIWWRDQRSPPSVDQYIHMLEQKTGGLLRLGVRLLQCHPGVNNRA
                     DLSDIALRIGVYYQLRDDYINLMSTSYHDERGFAEDITEGKYTFPMLHSLKRSPDSGLR
                     EILDLKPADIALKKKAIAIMQDTGSLVATRNLLGAVKNDLSGLVAEQRGDDYAMSAGLE
                     RFLEKLYIAE"
     terminator      11379..11561
                     /label=tUBX6
                     /note="    Taken from: Curran et al., Metab Eng. 2013 
                     September ; 19: 88�97. doi:10.1016/j.ymben.2013.07.001.  "
     promoter        11570..12199
                     /label=pFBA1
                     /note="   Taken from: Maury et al., Front. Bioeng. 
                     Biotechnol. 6:63. doi: 10.3389/fbioe.2018.00063 "
     CDS             12200..13771
                     /codon_start=1
                     /label=ple-5 cDNA
                     /translation="MLSVDLPSVANLDPVIVAAAAGSAVAVYKLLQLGSRENFLPPGPP
                     TKPVLGNAHLMTKMWLPMQLTEWAREYGEVYSLKLMNRTVIVLNSPKAVRTILDKQGNI
                     TGDRPFSPMIARYTEGLNLTVESMDTSVWKTGRKGIHNYLTPSALSGYIPRQEEESVNL
                     MHDLLMDAPNRPIHIRRAMMSLLLHIVYGQPRCESYYGTIIENAYEAATRIGQIAHNGA
                     AVDAFPFLDYIPRGFPGAGWKTIVDEFKDFRNGVYNSLLEGAKKAMDSGVRTGSFAESV
                     IDHPDGRSWLELSNLSGGFLDAGAKTTISYIESCILALIAHPNCQRKIQDELDNVLGTE
                     TMPCFNDLERLPYLKAFLQEVLRLRPVGPVALPHVSRESLSYGGYVLPEGSMIFMNIWG
                     MGHDPELFDEPEAFKPERYFLSPNGTKPGLSEDVNPDFLFGAGRRVCPGDKLAKRSTGL
                     FIMRLCWAFNFYPDSSNKDTVKNMNMEDCYDKSVSLETLPLPFACKIEPRDKMKEDLIK
                     EAFAAL"
     terminator      13772..13962
                     /label=tCPS1
                     /note="    Taken from: Curran et al., Metab Eng. 2013 
                     September ; 19: 88�97. doi:10.1016/j.ymben.2013.07.001.  "
     promoter        13971..14457
                     /label=pATO1
                     /note="   Taken from: Maury et al., Front. Bioeng. 
                     Biotechnol. 6:63. doi: 10.3389/fbioe.2018.00063 "
     CDS             14458..16035
                     /codon_start=1
                     /label=ple-6 cDNA
                     /translation="MNLSALKAALLDSNMIAPVAIPLACYLVYKLLRMGSREKTLPPGP
                     PTKPVLGNLHQMPAMDDMHLQLSRWAQEYGGIYSLKIFFKNVIVLTDSASVTGILDKLN
                     AKTAERPTGFLPAPIKDDRFLPIASYKSDEFRINHKAFKLLISNDSIDRYAENIETETI
                     VLMKELLAEPKEFFRHLVRTSMSSIVAIAYGERVLTSSDPFIPYHEEYLHDFENMMGLR
                     GVHFTALIPWLAKWLPDSLAGWRVMAQGIKDKQLGIFNDFLGRVEKRMEAGVFDGSHMQ
                     TILQRKDEFGFKDRDLIAYHGGVMIDGGTDTLAMFTRVFVLMMTMHPECQQKIRDELKE
                     VMGDEYDSRLPTYQDALKMKYFNCVVREVTRIWPPSPIVPPHYSTEDFEYNGYFIPKGT
                     VIVMNLYGIQRDPNVFEAPDDFRPERYMESEFGTKPSVDLTGYRHTFTFGAGRRLCPGL
                     KMAEIFKRTVSLNIIWGFDIKPLPNSPKSMKDDVVVPGPVSMPKPFECEMVPRSQSVVQ
                     VIHDVADY"
     terminator      16036..16285
                     /label=tPRM9
                     /note="    Taken from: Curran et al., Metab Eng. 2013 
                     September ; 19: 88�97. doi:10.1016/j.ymben.2013.07.001.  "
     promoter        16294..16545
                     /label=pCTA1
                     /note="   Taken from: Maury et al., Front. Bioeng. 
                     Biotechnol. 6:63. doi: 10.3389/fbioe.2018.00063 "
     CDS             16546..17307
                     /codon_start=1
                     /label=ple-7 cDNA(1)
                     /translation="MEGKIAIVTGASNGIGLATVNLLLAAGASVFGVDLALAPPSVTSG
                     KFKFLQLNICDKDAPARIVSGSKDAFGSERIDALLNVAGISDYFQTALTFEDDVWDRVI
                     DVNLAAQVRLMREVLKVMKVQKSGSIVNVVSKLALSGACGGVAYVASKHALLGVTKNTA
                     WMFKDDGIRCNAVAPGSTDTNIRNTTDPTKIDYDAFSRAMPVIGVHCNLQTGEGMMSPE
                     PAAQAIFFLASDLSNGTNGVVIPVDNGWSVI"
     terminator      17308..17410
                     /label=tVPS13
                     /note="Taken from: Curran et al., Metab Eng. 2013 September
                     ; 19: 88�97. doi:10.1016/j.ymben.2013.07.001.  "
     misc_feature    17427..17592
                     /label=Ty1delta-R
                     /note=">YGRWdelta11 YGRWdelta11 SGDID:S000006965, 
                     chrVII:535211..535542
                     
                     Right flank"
ORIGIN
        1 tgttggaata aaaatccact atcgtctatc aactaatagt tatattatca atatattatc
       61 atatacggtg ttaagatgat gacataagtt atgagaagct gtcatcgaag ttagaggaag
      121 ctgaagtgca aggattgata atgtaatagg ataatgaaac atataagcgg ccgcgacatg
      181 gaggcccaga ataccctcct tgacagtctt gacgtgcgca gctcaggggc atgatgtgac
      241 tgtcgcccgt acatttagcc catacatccc catgtataat catttgcatc catacatttt
      301 gatggccgca cggcgcgaag caaaaattac ggctcctcgc tgcagacctg cgagcaggga
      361 aacgctcccc tcacagacgc gttgaattgt ccccacgccg cgcccctgta gagaaatata
      421 aaaggttagg atttgccact gaggttcttc tttcatatac ttccttttaa aatcttgcta
      481 ggatacagtt ctcacatcac atccgaacat aaacaaccat gggtaaaaag cctgaactca
      541 ccgcgacgtc tgtcgagaag tttctgatcg aaaagttcga cagcgtctcc gacctgatgc
      601 agctctcgga gggcgaagaa tctcgtgctt tcagcttcga tgtaggaggg cgtggatatg
      661 tcctgcgggt aaatagctgc gccgatggtt tctacaaaga tcgttatgtt tatcggcact
      721 ttgcatcggc cgcgctcccg attccggaag tgcttgacat tggggaattc agcgagagcc
      781 tgacctattg catctcccgc cgtgcacagg gtgtcacgtt gcaagacctg cctgaaaccg
      841 aactgcccgc tgttctgcag ccggtcgcgg aggccatgga tgcgatcgct gcggccgatc
      901 ttagccagac gagcgggttc ggcccattcg gaccgcaagg aatcggtcaa tacactacat
      961 ggcgtgattt catatgcgcg attgctgatc cccatgtgta tcactggcaa actgtgatgg
     1021 acgacaccgt cagtgcgtcc gtcgcgcagg ctctcgatga gctgatgctt tgggccgagg
     1081 actgccccga agtccggcac ctcgtgcacg cggatttcgg ctccaacaat gtcctgacgg
     1141 acaatggccg cataacagcg gtcattgact ggagcgaggc gatgttcggg gattcccaat
     1201 acgaggtcgc caacatcttc ttctggaggc cgtggttggc ttgtatggag cagcagacgc
     1261 gctacttcga gcggaggcat ccggagcttg caggatcgcc gcggctccgg gcgtatatgc
     1321 tccgcattgg tcttgaccaa ctctatcaga gcttggttga cggcaatttc gatgatgcag
     1381 cttgggcgca gggtcgatgc gacgcaatcg tccgatccgg agccgggact gtcgggcgta
     1441 cacaaatcgc ccgcagaagc gcggccgtct ggaccgatgg ctgtgtagaa gtactcgccg
     1501 atagtggaaa ccgacgcccc agcactcgtc cgagggcaaa ggaataatca gtactgacaa
     1561 taaaaagatt cttgttttca agaacttgtc atttgtatag tttttttata ttgtagttgt
     1621 tctattttaa tcaaatgtta gcgtgattta tatttttttt cgcctcgaca tcatctgccc
     1681 agatgcgaag ttaagtgcgc agaaagtaat atcatgcgtc aatcgtatgt gaatgctggt
     1741 cgctatactg tggccactaa ggcccgaaga agtaccttca aagaatgggg tcttatcttg
     1801 ttttgcaagt accactgagc aggataataa tagaaatgat aatatactat agtagagata
     1861 acgtcgatga cttcccatac tgtaattgct tttagttgtg tatttttagt gtgcaagttt
     1921 ctgtaaatcg attaattttt ttttctttcc tctttttatt aaccttaatt tttattttag
     1981 attcctgact tcaactcaag acgcacagat attataacat ctgcataata ggcatttgca
     2041 agaattactc gtgagtaagg aaagagtgag gaactatcgc atacctgcat ttaaagatgc
     2101 cgatttgggc gcgaatcctt tattttggct tcaccctcat actattatca gggccagaaa
     2161 aaggaagtgt ttccctcctt cttgaattga tgttaccctc ataaagcacg tggcctctta
     2221 tcgagaaaga aattaccgtc gctcgtgatt tgtttgcaaa aagaacaaaa ctgaaaaaac
     2281 ccagacacgc tcgacttcct gtcttcctat tgattgcagc ttccaatttc gtcacacaac
     2341 aaggtcctag cgacggctca caggttttgt aacaagcaat cgaaggttct ggaatggcgg
     2401 gaaagggttt agtaccacat gctatgatgc ccactgtgat ctccagagca aagttcgttc
     2461 gatcgtactg ttactctctc tctttcaaac agaattgtcc gaatcgtgtg acaacaacag
     2521 cctgttctca cacactcttt tcttctaacc aagggggtgg tttagtttag tagaacctcg
     2581 tgaaacttac atttacatat atataaactt gcataaattg gtcaatgcaa gaaatacata
     2641 tttggtcttt tctaattcgt agtttttcaa gttcttagat gctttctttt tctctttttt
     2701 acagatcatc aaggaagtaa ttatctactt tttacaacaa atataaaaca atggctccgt
     2761 caacggaacg tgctctacca gtccttgtaa tatggactgc tataggcttg gcctactgga
     2821 tagactctca gaagaagaaa aagcagcacc tgccgcctgg gccaaagaaa cttccaatta
     2881 tcggcaacgt gatggaccta ccggcgaagg tcgaatggga aacttatgct cgctggggta
     2941 aagagtacaa ctctgatatc atacatgtta gcgccatggg aacctcgatc gtaatactga
     3001 attctgccaa cgccgccaat gacttgttgc tgaagaggtc ggcgatctac tcgagcagac
     3061 cacacagcac gatgcaccac gaactgtcag gctggggctt tacgtgggcc ttaatgcctt
     3121 atggcgagtc atggcgggct ggtcgtagaa gcttcaccaa gcacttcaac tcttcaaatc
     3181 ccggtataaa ccaacctcgt gagttgcgat atgtgaaacg gttcctcaag cagctttacg
     3241 agaagcccga cgacgttctc gatcatgtac ggaacttggt cggctctaca acgctttcaa
     3301 tgacctatgg gctcgagact gaaccttaca acgatcccta tgttgacctg gtagagaaag
     3361 ctgtccttgc agcgtctgag attatgacat ctggcgcctt tcttgttgac atcatccctg
     3421 ccatgaaaca cattcctcca tgggtcccag ggactatctt ccatcaaaag gccgccttaa
     3481 tgcgaggtca tgcgtactat gttcgtgaac agccattcaa agttgcccag gatatgatta
     3541 aaactggtga ctatgagccc tcctttgtat ccgacgctct tcgagatctt gagaactcgg
     3601 aaaaccagga ggaagattta gagcacctca aggatgttgc tggtcaagtc tacattgctg
     3661 gtgctgatac gactgcatcc gccttgggca ccttcttcct cgccatggtc tgtttccccg
     3721 aagtacagaa aaaagcacaa cgagaattgg atagtgttct caatggaagg atgcccgagc
     3781 acgtcgactt cccatctttc ccatacctca acgctgtgat caaagaagtc taccgctgga
     3841 gacctgtgac tcctatgggc gtacctcatc aaaccatctc agatgacgtt tacagggact
     3901 accacatccc taagggatcc atcgtgttcg ccaaccaatg ggcaatgtcc aacgacgaga
     3961 ccgattaccc ccagccggac gaattccagc ctgagcgata cttgaccgaa gatggcaagc
     4021 ctaataaggc ggttagagac ccctttgata ttgcgttcgg cttcggtaga agaatttgcg
     4081 ctggtcgtta ccttgctcat tccaccatca ccttggctgc agcctctgtt ctgtcgctat
     4141 ttgatctctt aaaagcagtt gacgaaaatg gcaaggaaat cgagcctact agagagtatc
     4201 atcaggctat gatttcacgt ccacttgatt tcccgtgtcg tatcaagcca aggagcaagg
     4261 aagccgagga ggttatccgt gcttgcccgt taacgttcac caagccaact cttggtgtct
     4321 agattagtta tgtcacgctt acattcacgc cctcccccca catccgctct aaccgaaaag
     4381 gaaggagtta gacaacctga agtctaggtc cctatttatt tttttatagt tatgttagta
     4441 ttaagaacgt tatttatatt tcaaattttt cttttttttc tgtacagacg cgtgtacgca
     4501 tgtaacatta tactgaaaac cttgcttgag aaggttttgg gacgctcgaa ggctttaatt
     4561 tgaccggtca cacaccatag cttcaaaatg tttctactcc ttttttactc ttccagattt
     4621 tctcggactc cgcgcatcgc cgtaccactt caaaacaccc aagcacagca tactaaattt
     4681 cccctctttc ttcctctagg gtgtcgttaa ttacccgtac taaaggtttg gaaaagaaaa
     4741 aagagaccgc ctcgtttctt tttcttcgtc gaaaaaggca ataaaaattt ttatcacgtt
     4801 tctttttctt gaaaattttt ttttttgatt tttttctctt tcgatgacct cccattgata
     4861 tttaagttaa taaacggtct tcaatttctc aagtttcagt ttcatttttc ttgttctatt
     4921 acaacttttt ttacttcttg ctcattagaa agaaagcata gcaatctaat ctaagtttta
     4981 attacaaaat gaagcccttc tcgccggaac ttctggttct atctttcatt ctattggtac
     5041 tctcttgtgc cattcggcct gctagaggac gatgggttct ctgggttatt attgttgggc
     5101 ttaacaccta cctcaccatg accacgaccg gcgattcgac cttggattat gacattgcca
     5161 acaacctctt cgttattacc ctcacggcca cggattatat tctcttgacg gacgtccaga
     5221 gagaattgca attccgcaac cagaaaggtg tcgagcaagc ctcgttgctt gaacgcatca
     5281 agtgggcgac atggctggtg caaagtcggc gtggcgttgg ctggaattgg gagccgaaga
     5341 ttttcgtcca caggttcacc ccaaagactt cacgcctttc atttctcctc cagcaactcg
     5401 tcacaggttt tcggcattac cttatttgtg atctggtctc gctgtatagc cgaagcccag
     5461 tcgcattcat cgaacctctt gcttctcgcc ctttgatctg gcggtgtgca gatattgccg
     5521 catggctcct gttcacgaca aaccaagtat caattcttct tacggcattg agtgtcatgc
     5581 aagttctctc gggctactca gaaccacagg actgggtccc cgtgtttggc cgctggagag
     5641 atgcttatac cgttaggcgg ttctggggtc ggtcctggca tcaattagtt cgcagatgcc
     5701 tatcagcccc aggaaaacat ctttcgacga agatgctggg cttgaagtct ggctctaacc
     5761 cggtgcttta cgtacaactg tacaccgcat tcttcctctc gggagttttg catgcgattg
     5821 gggatttcaa ggttcacgca gattggcaca aggccgggac tatggagttc ttctgcgtcc
     5881 aagcggcgat catacagatg gaggatgggg ttctctgggt cggaaggaag ctcggtatta
     5941 aaccggcctg gtactggaag gcccttggac atctttggac tgtcgcatgg ttcgtctata
     6001 gctgtccgaa ttggctgggg gcgactgtct caggaagggg caaggcttcg atgtcgttgg
     6061 acagtagtgt cattcttggt ctgtaccggg gagaatggaa tcctcctcgt gtagtacagt
     6121 agcaaagacg ttgtttcatc gcgctattac caagaaggtt actttacttg ttcttgcaca
     6181 tggacgcacg ttgtgtgttc atatatatat atatatatat atatatatat ttgtgcttgt
     6241 tttcattgtc tctatagtta atacattcta tttttatcgt tatatttgca ttctcttcgc
     6301 ataaaaactt catgaaaatt cggcagaaaa taagcgttta aaccgcaggc gggaaaccat
     6361 ccacttcacg agactgatct cctctgccgg aacaccgggc atctccaact tataagttgg
     6421 agaaataaga gaatttcaga ttgagagaat gaaaaaaaaa aaaaaaaaaa aggcagagga
     6481 gagcatagaa atggggttca ctttttggta aagctatagc atgcctatca catataaata
     6541 gagtgccagt agcgactttt ttcacactcg aaatactctt actactgctc tcttgttgtt
     6601 tttatcactt cttgtttctt cttggtaaat agaatatcaa gctacaaaaa gcatacaatc
     6661 aactatcaac tattaactat atcgtaatac acaatgggtc tatccgaaga tcttcatgca
     6721 cgcgcccgaa ccctcatgca gactctcgag tctgcgctca atacgccagg ttctaggggt
     6781 attggcaccg cgaatccgac tatctacgac actgcttggg tagccatggt ctcccgtgag
     6841 atcgacggca aacaagtctt cgtcttccca gagaccttca cctacatcta cgagcaccag
     6901 gaggctgacg gcagttggtc aggggatgga tccctcattg actccatcgt caatactctg
     6961 gcctgccttg tcgctctcaa gatgcacgag agcaacgcct caaaacccga catacctgcc
     7021 cgtgccagag ccgctcaaaa ttatctcgac gatgccctaa agcgctggga catcatggag
     7081 actgagcgtg tcgcgtacga gatgatcgta ccctgcctcc tcaaacaact cgacgccttt
     7141 ggcgtatcct tcaccttccc ccatcatgac ctcctgtaca acatgtacgc cggaaagctg
     7201 gcgaagctta actgggaggc tatctacgcc aagaacagct ctttgcttca ctgcatggag
     7261 gcattcgtcg gtgtctgcga cttcgatcgc atgcctcatc tcctacgtga tggtaacttc
     7321 atggctacgc catccaccac cgctgcgtac ctcatgaagg ccactaagtg ggatgaccga
     7381 gcggaagatt accttcgcca cgttatcgag gtctacgcac cccatggccg agatgttgtt
     7441 cctaatctct ggccgatgac cttcttcgag atcgtatggt ccctcagctc cctttatgac
     7501 aacaacctcg aatttgcaca aatggatccg gaatgcttgg atcgcattgc cctcaaatta
     7561 cgtgaattcc ttgtggcagg aaaaggtgtc ttaggctttg ttcccggaac cactcacgac
     7621 gctgacatga gctcgaaaac cctgatgctc ttacaagttc tcaaccaccc atactcccat
     7681 gacgaattcg ttacagagtt tgaggcacct acctacttcc gttgctactc cttcgaaagg
     7741 aacgcaagcg tgaccgtcaa ctccaactgc cttatgtcgc tcctccacgc ccctgatgtc
     7801 aacaagtacg aatcccaaat cgtcaagatc gccacttatg tcgccgatgt ctggtggaca
     7861 tcagcaggtg tcgtcaaaga caaatggaat gtatcagaat ggtactcctc catgctgtcc
     7921 tcacaggcgc ttgtccgtct ccttttcgag cacggaaagg gcaaccttaa atccatatcc
     7981 gaggagctcc tgtctagggt gtccatcgcc tgcttcacga tgatcagtcg tattctccag
     8041 agccagaagc ccgatggctc ttggggatgc gctgaagaaa cctcatacgc tctcattaca
     8101 ctcgccaacg tcgcttctct tcccacttgc gacctcatcc gcgaccacct gtacaaagtc
     8161 attgaatccg cgaaggcata cctcaccccc atcttctacg cccgccctgc tgccaaaccg
     8221 gaggaccgtg tctggattga caaggttaca tacagcgtcg agtcattccg cgatgcctac
     8281 cttgtttctg ctctcaacgt acccatcccc cgcttcgatc catcttccat cagcactctt
     8341 cctgctatct cgcaaacctt gccaaaggaa ctctctaagt tcttcgggcg tcttgacatg
     8401 ttcaagcctg ctcctgaatg gcgcaagctt acgtggggca ttgaggccac tctcatgggc
     8461 cccgagctta accgtgttcc atcgtccacg ttcgccaagg tagagaaggg agcggcgggc
     8521 aaatggttcg agttcttgcc atacatgacc atcgctccaa gtagcttgga aggcactcct
     8581 atcagttcac aagggatgct ggacgtgctc gttctcatcc gcggtcttta caacaccgac
     8641 gactacctcg atatgaccct catcaaggcc accaatgagg acttagacga tctcaagaag
     8701 aagatccgcg acctattcgc ggatccgaag tcgttctcga ccctcagcga ggtcccggat
     8761 gaccggatgc ctacgcacat cgaggtcatt gagcgctttg cctattccct gttgaaccat
     8821 cctcgtgcgc agctcgccag cgataacgat aagggtctcc tccgctccga aattgagcac
     8881 tatttcctgg caggtattgc tcagtgcgaa gaaaacattc tccttcgtga acgtggactc
     8941 gacaaggagc gcatcggaac ctctcactat cgctggacac atgtcgttgg cgctgataac
     9001 gtcgctggga ccatcgccct cgtcttcgcc ctttgtcttc ttggtcatca gatcaatgaa
     9061 gaacgaggct ctcgcgattt ggtggacgtt ttcccctccc cagtcctgaa gtacttgttc
     9121 aacgactgcg tcatgcactt tggtacattc tcaaggctcg ccaacgacct tcacagtatc
     9181 tcccgcgact tcaacgaagt caatctcaac tccatcatgt tctccgaatt caccggacca
     9241 aagtctggta ccgatacaga gaaggctcgt gaagctgctc tgcttgaatt gaccaaattc
     9301 gaacgcaagg ctaccgacga tggtttcgag tacttggtcc agcaactcac tccacatgtc
     9361 ggggccaaac gcgcacggga ttatatcaat ataatccgcg tcacctacct gcacacggcc
     9421 ctctatgatg acctcggtcg tctcactcgt gcagatatca gcaacgccaa ccaggaggtg
     9481 tccaaaggta ccaatggggt caagaaaatc aatgggtcat cgacaaatgg gaccaaggtc
     9541 acagcaaatg ggagcaatgg aatccaccat tgaatagatt aatttaaaca gtatatgtac
     9601 agttttatat atatatatat atatatatac atatataaag aaacctgtgc gttttttgta
     9661 ttttcaaata catttagttt tggcgccact tctataaaag gtctcatgat attgttactt
     9721 aattaaatag gcgtcgtata tagtctcttc ttttacataa gaaataataa tttttggccc
     9781 cgcaactttc cttattttcg agagggtcca ctgcccgttg atccggagct ccgtggaata
     9841 ggcgagcggc tgagtggttc tccaagctac ggtttttacg tgtagcccca tgtgagcaag
     9901 ccaaacaagg gcccttaaag gcgtgactac aaaaaggggc gggttggaag gtcatctgca
     9961 gcgagatacg aaaagatttt ttgccagatt tgcggttggg cggctatttc ggtattgttg
    10021 gggtaacaaa cgttggggaa gactgcattt tcttacagct ttttttcgtt atcgcgggtt
    10081 gggcggctat ggcgccttct cctctgtact ccaacctgtc agagacacca agctgtatat
    10141 aaagcacctt ggttggatcg tatttccctg agatcttgct ataggttcat tttatatatc
    10201 gtccaatagc aataacaata caacagaaac tactagcatc tgtttataag aaaaaggcaa
    10261 atagtcgaca gctaacacag atataactaa acaaccacaa aacaactcat atacaaacaa
    10321 ataatatgag aatacctaac gtctttctct cttacctgcg acaagtcgcc gtcgacggca
    10381 ctctgtcatc ttgctctgga gtgaaatcac gaaagccggt cattgcctat ggctttgacg
    10441 actcacaaga ctctctcgtc gatgagaatg acgaaaaaat attggagccc tttggctact
    10501 atcgtcatct tttgaaaggc aagagcgcca ggacggtgtt gatgcactgc ttcaacgcgt
    10561 tccttggact gcccgaagat tgggtcattg gcgtaacaaa ggccattgaa gaccttcata
    10621 atgcatccct actaattgat gatatcgaag acgagtccgc tctccgtcgt ggttcaccag
    10681 ctgcccacat gaagtacggg attgccctga ccatgaacgc ggggaatctt gtctacttca
    10741 cggtccttca agacgtctat gacctcggaa tgaagacagg cggcactcag gtcgccaacg
    10801 caatggctcg catctacact gaagagatga ttgagctcca ccgtggtcaa ggcattgaaa
    10861 tctggtggcg tgaccagcgg tcccctcctt ccgtcgatca atacattcac atgctcgagc
    10921 agaaaaccgg cggcctgctc aggcttggcg tacggctctt gcaatgccat cccggtgtca
    10981 ataacagggc cgacctctcc gacattgcgc tccgtattgg tgtctactac caacttcgcg
    11041 acgactacat caacctcatg tccacaagct accatgacga gcgtggattc gctgaggaca
    11101 taaccgaagg aaagtacact ttcccgatgt tacactcact caagaggtca cctgattctg
    11161 gactgcgtga aatcttggac cttaaaccgg cagacattgc cctgaagaag aaagctatcg
    11221 ctatcatgca agatactgga tcgcttgttg caacccggaa ccttctcggt gcagttaaga
    11281 atgatctcag tggattggtt gctgaacagc gtggagacga ctacgctatg agcgcgggtc
    11341 ttgaacgatt cttggaaaag ttgtacatcg cagagtagat gtgcttttgt ttatttccta
    11401 tttggttatt cacacatatt ttctttcttc cgtctattaa aatattcata tttatttttt
    11461 atttatacat atatatttat ttattagtca ctcagttcgt caacgtggtt gttcttccat
    11521 catgattttt cttatctcat tatcgtggtt ttcattatct tgcccgggca taacaatact
    11581 gacagtacta aataattgcc tacttggctt cacatacgtt gcatacgtcg atatagataa
    11641 taatgataat gacagcagga ttatcgtaat acgtaatagt tgaaaatctc aaaaatgtgt
    11701 gggtcattac gtaaataatg ataggaatgg gattcttcta tttttccttt ttccattcta
    11761 gcagccgtcg ggaaaacgtg gcatcctctc tttcgggctc aattggagtc acgctgccgt
    11821 gagcatcctc tctttccata tctaacaact gagcacgtaa ccaatggaaa agcatgagct
    11881 tagcgttgct ccaaaaaagt attggatggt taataccatt tgtctgttct cttctgactt
    11941 tgactcctca aaaaaaaaaa atctacaatc aacagatcgc ttcaattacg ccctcacaaa
    12001 aacttttttc cttcttcttc gcccacgtta aattttatcc ctcatgttgt ctaacggatt
    12061 tctgcacttg atttattata aaaagacaaa gacataatac ttctctatca atttcagtta
    12121 ttgttcttcc ttgcgttatt cttctgttct tctttttctt ttgtcatata taaccataac
    12181 caagtaatac atattcaaaa tgctgtccgt cgacctcccg tctgttgcga acttggatcc
    12241 cgtgatcgtg gctgctgctg caggttccgc tgttgccgtc tataagctcc ttcagctagg
    12301 ctccagggag aacttcttgc cacccgggcc acctaccaag cctgttctcg gaaatgctca
    12361 tctcatgacg aagatgtggc ttccaatgca attgacagag tgggccaggg agtatggcga
    12421 agtgtactct ctcaaattga tgaatcgcac tgtgattgtt ctgaacagtc caaaggctgt
    12481 tcggactatt cttgacaagc agggtaatat cacaggagac cggccatttt cgcccatgat
    12541 tgcccggtat acagaaggcc tgaatctcac ggtggaaagc atggacactt ccgtatggaa
    12601 gactggtcgc aaaggtatcc acaattacct aacgccaagt gccttgagtg gctacatacc
    12661 gcgacaagaa gaggaatctg tgaacctcat gcacgatcta ttgatggacg ctcctaatcg
    12721 gccgatccat attaggcgtg ctatgatgtc gctactcctg cacattgtgt atggccagcc
    12781 acgttgcgaa agttactatg gcacgattat cgagaatgca tacgaagctg ccaccagaat
    12841 tggtcaaatc gctcacaacg gtgcagcggt cgacgctttc cccttcttag actacatccc
    12901 tcgcggtttc cccggggccg gctggaagac cattgtggat gaattcaagg atttccgtaa
    12961 tggtgtctac aattctctct tggaaggtgc caagaaggcg atggattccg gggtcaggac
    13021 cggatctttt gcagagtccg tgattgacca tccggatggt cgtagctggc ttgagttatc
    13081 aaaccttagc ggtggtttct tggacgccgg cgcgaagacc acgatatcgt acatcgaatc
    13141 gtgtattctt gctcttatcg cccacccgaa ctgccagcgc aagatacagg acgagctgga
    13201 caatgttttg gggaccgaaa ccatgccatg cttcaatgat ttggaacggt tgccttatct
    13261 caaggcgttc ctacaggagg tccttcggct tcggccagtc ggccctgtag cccttcccca
    13321 cgtctcgcgg gagagcttgt cttatggcgg ttacgtactg ccagagggaa gtatgatctt
    13381 catgaacatc tggggaatgg gccatgaccc cgagctcttc gacgaacctg aggccttcaa
    13441 gcctgaacgc tatttcttgt cgccaaacgg cacgaagcca ggcttatctg aagacgtcaa
    13501 tcccgatttc ctgttcggtg ctggacgtag agtctgccca ggcgataagc tggcaaaacg
    13561 atcaactggt ctcttcatca tgaggctctg ttgggcattc aatttttacc cagattcttc
    13621 aaacaaggac actgtgaaga atatgaacat ggaggactgt tacgacaagt cggtttctct
    13681 tgagactctt ccacttccgt tcgcatgcaa aattgaacct cgagataaga tgaaggaaga
    13741 cttgattaag gaagcgttcg ctgcgttgta ggcgcaatga ttgaatagtc aaagattttt
    13801 tttttttaat tttttttttt taattttttt tttttttcat agaacttttt atttaaataa
    13861 atcacgtcta tatatgtatc agtataacgt aaaaaaaaaa acaccgtcag ttaaacaaaa
    13921 cataaataaa aaaaaaaaga agtgtcaaat caagtgtcaa atggccggcc agttcttgac
    13981 tacccctatc tcacactagt acgtaattca atgtatcatt cgtattgtaa gtagatagag
    14041 acgcaataca ggaaagctga ccttccttcc aatcaccacg gctgaaatgc tttgttgacc
    14101 aattacggac gcttaagagc ggacgcggct ggaacggctc catcctaaat cggcggaggg
    14161 agaactccga taccagccga catggcaata atagtgacag tagatgctac cagccccgca
    14221 ataatttcac agtagatcat caacagtctc ctcatttctg gaaatgatca gcaacttcga
    14281 cggatttaac tctcaagcag ttacgcactc cgagaacagc cgtgatcatc tttgaacaag
    14341 caaaatatat aaagcaggag aactgtccta cctagagcta gaatagccat aactaactat
    14401 gtaacattct acagatcaat caaaaacaat cttcaatcac agaaaaaaat aaaaggcatg
    14461 aatctttctg ctctgaaggc tgctctgctt gacagcaaca tgatcgcacc tgtggccatc
    14521 cctttggcat gctacttggt ctacaagctg cttcgtatgg ggtcgaggga gaagacgtta
    14581 cctcctgggc cacctacgaa gccggtgttg ggtaatctcc accagatgcc agcaatggac
    14641 gacatgcacc ttcagcttag ccgatgggca caagaatatg gaggaatata cagcttgaag
    14701 atcttcttca agaacgttat cgtcctaaca gactcagcct ccgttactgg cattcttgac
    14761 aagctgaatg ccaagactgc tgaaagaccc actggtttcc tccctgctcc tatcaaagac
    14821 gaccgtttcc ttcctatcgc ctcctacaaa tccgacgaat tccgaatcaa ccacaaggcc
    14881 tttaagttgc tcattagcaa cgacagtatt gatcgatatg cagagaacat tgagacggag
    14941 accatcgtgc tgatgaagga gctgttggct gagcccaagg aattctttag gcatctcgtc
    15001 cgcaccagca tgtccagtat tgttgctatc gcttatggtg aacgcgtcct cacctcctca
    15061 gacccattca ttccctacca cgaagaatat cttcacgact tcgaaaacat gatgggtctc
    15121 cgaggtgttc acttcaccgc tctaattcct tggctcgcca agtggcttcc tgatagtctg
    15181 gccggctgga gggtcatggc tcaaggtatc aaggacaagc aacttggtat ctttaatgat
    15241 ttcctcggaa gggttgagaa gagaatggaa gctggcgtct tcgacgggtc tcacatgcag
    15301 accattcttc agaggaagga tgagtttgga ttcaaggata gggatcttat tgcctatcac
    15361 ggaggcgtca tgattgacgg aggaactgat accctcgcta tgttcactcg tgtcttcgtg
    15421 ctcatgatga cgatgcaccc cgaatgccag cagaagattc gtgatgagct gaaggaggtc
    15481 atgggcgatg aatacgactc gcgtttgcca acttatcaag atgcattgaa gatgaaatac
    15541 ttcaattgcg tcgtcagaga ggtaactcgc atctggcctc cgagtcccat cgtaccgcct
    15601 cattactcga cagaggattt cgaatacaat ggctacttca tcccgaaggg taccgtcatc
    15661 gtgatgaacc tttatggcat ccaacgagac ccaaatgttt tcgaggcccc agacgatttc
    15721 cgccccgaac ggtacatgga gtctgaattt ggcacaaaac caagcgttga cctgactggc
    15781 taccgtcata ccttcacttt cggcgctggg cgcaggctct gtcctggact caagatggct
    15841 gaaattttca agcgcactgt atctttgaac atcatctggg gattcgacat caagcccctg
    15901 cctaacagcc ccaagtcaat gaaggacgat gtcgttgtac ccggtccggt ctcgatgcca
    15961 aaaccgtttg aatgcgagat ggtaccacgt agtcagtcag ttgtgcaggt gatccacgat
    16021 gttgcagact attagacaga agacgggaga cactagcaca caactttacc aggcaaggta
    16081 tttgacgcta gcatgtgtcc aattcagtgt catttatgat tttttgtagt aggatataaa
    16141 tatatacagc gctccaaata gtgcggttgc cccaaaaaca ccacggaacc tcatctgttc
    16201 tcgtactttg ttgtgacaaa gtagctcact gccttattat cacattttca ttatgcaacg
    16261 cttcggaaaa tacgatgttg aaaatcctcg aggattagcc gcgcaagttg gtggggtccc
    16321 ttaatccgaa aaaggacggc tttaacaaat ataaactccg aaaatcccca cagtgacaga
    16381 attggagaaa caaccagttt tgatatcgcc atacatataa agagatgtag aaagcattct
    16441 tcactgtaat gtccaaatcg tacatttgaa tttcttgtag gtttatttaa aaggtaagtt
    16501 aaataaatat aatagtactt acaaataaat ttggaaccct agaagatgga aggcaagatc
    16561 gcaatcgtta caggcgcatc caatggcatt ggactcgcca ccgtcaatct cctcctcgca
    16621 gcaggagcgt ctgtctttgg cgtagacctc gctctagcac cgccctcggt gacctccgga
    16681 aaattcaaat tcctacaact caacatctgc gacaaggatg cacccgccag gattgtgtcc
    16741 ggctccaagg acgcctttgg aagcgagaga atcgacgccc tcttgaacgt cgctggtatc
    16801 tcggactact tccagaccgc gttgaccttc gaagacgatg tatgggacag agtcatcgat
    16861 gtcaacctgg ctgcacaagt gaggttgatg agagaggtat tgaaggttat gaaggtccag
    16921 aagtcaggta gtatcgtgaa cgtagtcagc aagctggccc tcagcggtgc ttgtggaggt
    16981 gtcgcatacg ttgcgagtaa acatgccttg cttggtgtga caaagaacac cgcgtggatg
    17041 ttcaaggacg atggtattcg atgcaatgcc gtggcgcctg gctcgaccga caccaacatt
    17101 cgaaacacga cagacccgac caaaatagat tatgatgcat tctctcgagc catgcctgtt
    17161 atcggcgtac actgcaactt gcagaccggc gagggtatga tgagccctga acctgcagcc
    17221 caagcgatct tcttcttagc ttcagacttg agtaacggga caaatggcgt cgttattccg
    17281 gtcgataacg ggtggagtgt catttagtca catatgaaag tatatacccg cttttgtaca
    17341 ctatgtagct ataattcaat cgtattattg tagctccgca cgaccatgcc ttagaaatat
    17401 ccgcagcgcg cctgcagggc ggccgcaacg gaatgaggaa taatcgtaat attagtatgt
    17461 agaaatatag attccatttt gaggattcct atatccttga ggagaacttc tagtatattc
    17521 tgtataccta atattatagc ctttatcaac aatggaatcc caacaattat ctcaacattc
    17581 ccccattttt ca
//
